# Supplementary material for: A comparative analysis of the intestinal metagenomes present in guinea pigs (Cavia porcellus) and humans (Homo sapiens)
Source: BMC Genomics. 2012 Sep 28;13:514. doi: 10.1186/1471-2164-13-514 (PMC3472315; doi:10.1186/1471-2164-13-514)
Supplement: Additional file 4 — Table S1. Significantly different genera (q < 0.1, p < 0.05) between human and guinea pig gut microbiome. The depth taxonomic of taxonomic classification is not consistent (due to the PhymmBL algorithm) and this is marked by “?” if the phylogenetic level could not be determined with high confidence. [file 1471-2164-13-514-S4.xlsx]

## Sheet: genus
Rank	Genus	p-value	q-value	Direction C. porcellus / H. sapiens	Higher in	Avverage Abundance (%)	Phylum	Class	Order	Family
1	Candidatus Koribacter	3.07727e-30	4.61591e-29	-1	C. porcellus	1.66565e-05	Acidobacteria	?	?	?
2	Mobiluncus	3.07727e-30	4.61591e-29	-1	C. porcellus	6.33472e-06	Actinobacteria	Actinobacteria (class)	Actinomycetales	Actinomycetaceae
3	Desulfurobacterium	3.07727e-30	4.61591e-29	-1	C. porcellus	4.08255e-06	Aquificae	Aquificae (class)	Aquificales	Desulfurobacteriaceae
4	Paludibacter	3.07727e-30	4.61591e-29	-1	C. porcellus	4.40316e-05	Bacteroidetes	Bacteroidia	Bacteroidales	Porphyromonadaceae
5	Dyadobacter	3.07727e-30	4.61591e-29	-1	C. porcellus	3.60433e-05	Bacteroidetes	Cytophagia	Cytophagales	Cytophagaceae
6	Leadbetterella	3.07727e-30	4.61591e-29	-1	C. porcellus	4.69003e-05	Bacteroidetes	Cytophagia	Cytophagales	Cytophagaceae
7	Runella	3.07727e-30	4.61591e-29	-1	C. porcellus	5.88379e-06	Bacteroidetes	Cytophagia	Cytophagales	Cytophagaceae
8	Capnocytophaga	3.07727e-30	4.61591e-29	-1	C. porcellus	1.3477e-05	Bacteroidetes	Flavobacteria	Flavobacteriales	Flavobacteriaceae
9	Robiginitalea	3.07727e-30	4.61591e-29	-1	C. porcellus	6.90039e-06	Bacteroidetes	Flavobacteria	Flavobacteriales	Flavobacteriaceae
10	Weeksella	3.07727e-30	4.61591e-29	-1	C. porcellus	9.43242e-05	Bacteroidetes	Flavobacteria	Flavobacteriales	Flavobacteriaceae
11	Pedobacter	3.07727e-30	4.61591e-29	-1	C. porcellus	6.53965e-05	Bacteroidetes	Sphingobacteria	Sphingobacteriales	Sphingobacteriaceae
12	Chlorobaculum	3.07727e-30	4.61591e-29	-1	C. porcellus	0.000126614	Chlorobi	Chlorobia	Chlorobiales	Chlorobiaceae
13	Dehalococcoides	3.07727e-30	4.61591e-29	-1	C. porcellus	0.000321337	Chloroflexi	Dehalococcoidetes	?	?
14	Gloeobacter	3.07727e-30	4.61591e-29	-1	C. porcellus	1.16962e-05	Cyanobacteria	Gloeobacteria	Gloeobacterales	?
15	Fibrobacter	3.07727e-30	4.61591e-29	-1	C. porcellus	0.00013415	Fibrobacteres	Fibrobacteres (class)	Fibrobacterales	Fibrobacteraceae
16	Geobacillus	3.07727e-30	4.61591e-29	-1	C. porcellus	1.56932e-05	Firmicutes	Bacilli	Bacillales	Bacillaceae
17	Lysinibacillus	3.07727e-30	4.61591e-29	-1	C. porcellus	5.62514e-05	Firmicutes	Bacilli	Bacillales	Bacillaceae
18	Oceanobacillus	3.07727e-30	4.61591e-29	-1	C. porcellus	8.43721e-05	Firmicutes	Bacilli	Bacillales	Bacillaceae
19	Pediococcus	3.07727e-30	4.61591e-29	-1	C. porcellus	1.57199e-05	Firmicutes	Bacilli	Lactobacillales	Lactobacillaceae
20	Weissella	3.07727e-30	4.61591e-29	-1	C. porcellus	6.05808e-06	Firmicutes	Bacilli	Lactobacillales	Leuconostocaceae
21	Alkaliphilus	3.07727e-30	4.61591e-29	-1	C. porcellus	0.000175362	Firmicutes	Clostridia	Clostridiales	Clostridiaceae
22	Heliobacterium	3.07727e-30	4.61591e-29	-1	C. porcellus	0.000100193	Firmicutes	Clostridia	Clostridiales	Heliobacteriaceae
23	Cellulosilyticum	3.07727e-30	4.61591e-29	-1	C. porcellus	0.000899238	Firmicutes	Clostridia	Clostridiales	Lachnospiraceae
24	Desulfitobacterium	3.07727e-30	4.61591e-29	-1	C. porcellus	7.05223e-05	Firmicutes	Clostridia	Clostridiales	Peptococcaceae
25	Desulfotomaculum	3.07727e-30	4.61591e-29	-1	C. porcellus	4.03535e-05	Firmicutes	Clostridia	Clostridiales	Peptococcaceae
26	Pelotomaculum	3.07727e-30	4.61591e-29	-1	C. porcellus	1.41047e-05	Firmicutes	Clostridia	Clostridiales	Peptococcaceae
27	Syntrophobotulus	3.07727e-30	4.61591e-29	-1	C. porcellus	5.29516e-06	Firmicutes	Clostridia	Clostridiales	Peptococcaceae
28	Ethanoligenens	3.07727e-30	4.61591e-29	-1	C. porcellus	0.00118569	Firmicutes	Clostridia	Clostridiales	Ruminococcaceae
29	Syntrophomonas	3.07727e-30	4.61591e-29	-1	C. porcellus	0.000429487	Firmicutes	Clostridia	Clostridiales	Syntrophomonadaceae
30	Caldanaerobacter	3.07727e-30	4.61591e-29	-1	C. porcellus	9.00555e-06	Firmicutes	Clostridia	Thermoanaerobacterales	Thermoanaerobacteraceae
31	Thermoanaerobacter	3.07727e-30	4.61591e-29	-1	C. porcellus	0.000735301	Firmicutes	Clostridia	Thermoanaerobacterales	Thermoanaerobacteraceae
32	Thermoanaerobacterium	3.07727e-30	4.61591e-29	-1	C. porcellus	0.000537205	Firmicutes	Clostridia	Thermoanaerobacterales	Thermoanaerobacterales Family III. Incertae Sedis
33	Erysipelothrix	3.07727e-30	4.61591e-29	-1	C. porcellus	3.92718e-05	Firmicutes	Erysipelotrichi	Erysipelotrichales	Erysipelotrichaceae
34	Asticcacaulis	3.07727e-30	4.61591e-29	-1	C. porcellus	2.11627e-05	Proteobacteria	Alphaproteobacteria	Caulobacterales	Caulobacteraceae
35	Brucella	3.07727e-30	4.61591e-29	-1	C. porcellus	1.84112e-05	Proteobacteria	Alphaproteobacteria	Rhizobiales	Brucellaceae
36	Ochrobactrum	3.07727e-30	4.61591e-29	-1	C. porcellus	6.33037e-06	Proteobacteria	Alphaproteobacteria	Rhizobiales	Brucellaceae
37	Agrobacterium	3.07727e-30	4.61591e-29	-1	C. porcellus	2.17581e-05	Proteobacteria	Alphaproteobacteria	Rhizobiales	Rhizobiaceae
38	Ruegeria	3.07727e-30	4.61591e-29	-1	C. porcellus	2.65837e-05	Proteobacteria	Alphaproteobacteria	Rhodobacterales	Rhodobacteraceae
39	Sphingomonas	3.07727e-30	4.61591e-29	-1	C. porcellus	1.48286e-05	Proteobacteria	Alphaproteobacteria	Sphingomonadales	Sphingomonadaceae
40	Pusillimonas	3.07727e-30	4.61591e-29	-1	C. porcellus	2.30185e-05	Proteobacteria	Betaproteobacteria	Burkholderiales	Alcaligenaceae
41	Gallionella	3.07727e-30	4.61591e-29	-1	C. porcellus	2.87615e-06	Proteobacteria	Betaproteobacteria	Gallionellales	Gallionellaceae
42	Sideroxydans	3.07727e-30	4.61591e-29	-1	C. porcellus	1.99445e-05	Proteobacteria	Betaproteobacteria	Gallionellales	Gallionellaceae
43	Dechloromonas	3.07727e-30	4.61591e-29	-1	C. porcellus	3.06204e-05	Proteobacteria	Betaproteobacteria	Rhodocyclales	Rhodocyclaceae
44	Desulfatibacillum	3.07727e-30	4.61591e-29	-1	C. porcellus	7.15284e-06	Proteobacteria	Deltaproteobacteria	Desulfobacterales	Desulfobacteraceae
45	Desulfobulbus	3.07727e-30	4.61591e-29	-1	C. porcellus	4.30888e-05	Proteobacteria	Deltaproteobacteria	Desulfobacterales	Desulfobulbaceae
46	Pelobacter	3.07727e-30	4.61591e-29	-1	C. porcellus	2.21724e-05	Proteobacteria	Deltaproteobacteria	Desulfuromonadales	Pelobacteraceae
47	Sulfurimonas	3.07727e-30	4.61591e-29	-1	C. porcellus	1.43305e-05	Proteobacteria	Epsilonproteobacteria	Campylobacterales	Helicobacteraceae
48	Halothiobacillus	3.07727e-30	4.61591e-29	-1	C. porcellus	1.04762e-05	Proteobacteria	Gammaproteobacteria	Chromatiales	Halothiobacillaceae
49	Erwinia	3.07727e-30	4.61591e-29	-1	C. porcellus	2.24912e-05	Proteobacteria	Gammaproteobacteria	Enterobacteriales	Enterobacteriaceae
50	Pantoea	3.07727e-30	4.61591e-29	-1	C. porcellus	1.67787e-05	Proteobacteria	Gammaproteobacteria	Enterobacteriales	Enterobacteriaceae
51	Aggregatibacter	3.07727e-30	4.61591e-29	-1	C. porcellus	4.72266e-06	Proteobacteria	Gammaproteobacteria	Pasteurellales	Pasteurellaceae
52	Gallibacterium	3.07727e-30	4.61591e-29	-1	C. porcellus	6.2975e-06	Proteobacteria	Gammaproteobacteria	Pasteurellales	Pasteurellaceae
53	Histophilus	3.07727e-30	4.61591e-29	-1	C. porcellus	3.87911e-06	Proteobacteria	Gammaproteobacteria	Pasteurellales	Pasteurellaceae
54	Spirochaeta	3.07727e-30	4.61591e-29	-1	C. porcellus	2.08445e-05	Spirochaetes	Spirochaetes (class)	Spirochaetales	Spirochaetaceae
55	Elusimicrobium	4.70481e-27	6.9289e-26	-1	C. porcellus	5.881e-05	Elusimicrobia	Elusimicrobia (class)	Elusimicrobiales	Elusimicrobiaceae
56	Gardnerella	1.82117e-26	1.84394e-25	-1	C. porcellus	1.17273e-05	Actinobacteria	Actinobacteria (class)	Bifidobacteriales	Bifidobacteriaceae
57	Atopobium	1.82117e-26	1.84394e-25	-1	C. porcellus	3.67095e-05	Actinobacteria	Actinobacteria (class)	Coriobacteriales	Coriobacteriaceae
58	Coriobacterium	1.82117e-26	1.84394e-25	-1	C. porcellus	1.54532e-05	Actinobacteria	Actinobacteria (class)	Coriobacteriales	Coriobacteriaceae
59	Candidatus Azobacteroides	1.82117e-26	1.84394e-25	-1	C. porcellus	4.07201e-06	Bacteroidetes	Bacteroidia	Bacteroidales	?
60	Pelodictyon	1.82117e-26	1.84394e-25	-1	C. porcellus	3.9616e-06	Chlorobi	Chlorobia	Chlorobiales	Chlorobiaceae
61	Staphylothermus	1.82117e-26	1.84394e-25	-1	C. porcellus	1.65343e-05	Crenarchaeota	Thermoprotei	Desulfurococcales	Desulfurococcaceae
62	?	1.82117e-26	1.84394e-25	-1	C. porcellus	5.45829e-06	Crenarchaeota	Thermoprotei	Desulfurococcales	Pyrodictiaceae
63	Methanothermobacter	1.82117e-26	1.84394e-25	-1	C. porcellus	9.30266e-06	Euryarchaeota	Methanobacteria	Methanobacteriales	Methanobacteriaceae
64	Gemmatimonas	1.82117e-26	1.84394e-25	-1	C. porcellus	1.11839e-05	Gemmatimonadetes	Gemmatimonadetes (class)	Gemmatimonadales	Gemmatimonadaceae
65	Beijerinckia	1.82117e-26	1.84394e-25	-1	C. porcellus	8.27489e-06	Proteobacteria	Alphaproteobacteria	Rhizobiales	Beijerinckiaceae
66	Zymomonas	1.82117e-26	1.84394e-25	-1	C. porcellus	7.13671e-06	Proteobacteria	Alphaproteobacteria	Sphingomonadales	Sphingomonadaceae
67	Polynucleobacter	1.82117e-26	1.84394e-25	-1	C. porcellus	2.69131e-06	Proteobacteria	Betaproteobacteria	Burkholderiales	Burkholderiaceae
68	Albidiferax	1.82117e-26	1.84394e-25	-1	C. porcellus	5.25236e-06	Proteobacteria	Betaproteobacteria	Burkholderiales	Comamonadaceae
69	Janthinobacterium	1.82117e-26	1.84394e-25	-1	C. porcellus	4.12597e-06	Proteobacteria	Betaproteobacteria	Burkholderiales	Oxalobacteraceae
70	Laribacter	1.82117e-26	1.84394e-25	-1	C. porcellus	6.17903e-06	Proteobacteria	Betaproteobacteria	Neisseriales	Neisseriaceae
71	Nitrosomonas	1.82117e-26	1.84394e-25	-1	C. porcellus	7.32775e-06	Proteobacteria	Betaproteobacteria	Nitrosomonadales	Nitrosomonadaceae
72	Nitrosospira	1.82117e-26	1.84394e-25	-1	C. porcellus	2.55237e-06	Proteobacteria	Betaproteobacteria	Nitrosomonadales	Nitrosomonadaceae
73	Bdellovibrio	1.82117e-26	1.84394e-25	-1	C. porcellus	8.52795e-06	Proteobacteria	Deltaproteobacteria	Bdellovibrionales	Bdellovibrionaceae
74	Desulfohalobium	1.82117e-26	1.84394e-25	-1	C. porcellus	5.23934e-06	Proteobacteria	Deltaproteobacteria	Desulfovibrionales	Desulfohalobiaceae
75	Syntrophobacter	1.82117e-26	1.84394e-25	-1	C. porcellus	2.10746e-05	Proteobacteria	Deltaproteobacteria	Syntrophobacterales	Syntrophobacteraceae
76	Wolinella	1.82117e-26	1.84394e-25	-1	C. porcellus	5.32245e-06	Proteobacteria	Epsilonproteobacteria	Campylobacterales	Helicobacteraceae
77	Idiomarina	1.82117e-26	1.84394e-25	-1	C. porcellus	9.90803e-06	Proteobacteria	Gammaproteobacteria	Alteromonadales	Idiomarinaceae
78	Serratia	1.82117e-26	1.84394e-25	-1	C. porcellus	1.17136e-05	Proteobacteria	Gammaproteobacteria	Enterobacteriales	Enterobacteriaceae
79	Chromohalobacter	1.82117e-26	1.84394e-25	-1	C. porcellus	1.79392e-05	Proteobacteria	Gammaproteobacteria	Oceanospirillales	Halomonadaceae
80	Xanthomonas	1.82117e-26	1.84394e-25	-1	C. porcellus	8.01252e-06	Proteobacteria	Gammaproteobacteria	Xanthomonadales	Xanthomonadaceae
81	Dictyoglomus	1.93486e-26	1.88823e-25	-1	C. porcellus	5.33697e-05	Dictyoglomi	Dictyoglomia	Dictyoglomales	Dictyoglomaceae
82	Ilyobacter	1.93486e-26	1.88823e-25	-1	C. porcellus	2.42019e-05	Fusobacteria	Fusobacteria (class)	Fusobacteriales	Fusobacteriaceae
83	Haemophilus	1.93486e-26	1.88823e-25	-1	C. porcellus	3.85002e-05	Proteobacteria	Gammaproteobacteria	Pasteurellales	Pasteurellaceae
84	Thermodesulfovibrio	2.80985e-23	2.7095e-22	-1	C. porcellus	2.48712e-05	Nitrospirae	Nitrospira (class)	Nitrospirales	Nitrospiraceae
85	Selenomonas	6.28345e-23	5.91814e-22	-1	C. porcellus	0.000111563	Firmicutes	Negativicutes	Selenomonadales	Veillonellaceae
86	Treponema	6.28345e-23	5.91814e-22	-1	C. porcellus	0.000376333	Spirochaetes	Spirochaetes (class)	Spirochaetales	Spirochaetaceae
87	Methanocella	9.56313e-23	8.15383e-22	-1	C. porcellus	4.64389e-06	Euryarchaeota	Methanomicrobia	Methanocellales	Methanocellaceae
88	Alicyclobacillus	9.56313e-23	8.15383e-22	-1	C. porcellus	6.02272e-06	Firmicutes	Bacilli	Bacillales	Alicyclobacillaceae
89	Tepidanaerobacter	9.56313e-23	8.15383e-22	-1	C. porcellus	9.89377e-06	Firmicutes	Clostridia	Thermoanaerobacterales	Thermoanaerobacteraceae
90	Hirschia	9.56313e-23	8.15383e-22	-1	C. porcellus	2.83521e-06	Proteobacteria	Alphaproteobacteria	Rhodobacterales	Hyphomonadaceae
91	Wolbachia	9.56313e-23	8.15383e-22	-1	C. porcellus	1.61206e-06	Proteobacteria	Alphaproteobacteria	Rickettsiales	Anaplasmataceae
92	Ferrimonas	9.56313e-23	8.15383e-22	-1	C. porcellus	1.60275e-06	Proteobacteria	Gammaproteobacteria	Alteromonadales	Ferrimonadaceae
93	Allochromatium	9.56313e-23	8.15383e-22	-1	C. porcellus	7.90025e-06	Proteobacteria	Gammaproteobacteria	Chromatiales	Chromatiaceae
94	Nitrosococcus	9.56313e-23	8.15383e-22	-1	C. porcellus	2.06671e-06	Proteobacteria	Gammaproteobacteria	Chromatiales	Chromatiaceae
95	Dickeya	9.56313e-23	8.15383e-22	-1	C. porcellus	8.79343e-06	Proteobacteria	Gammaproteobacteria	Enterobacteriales	Enterobacteriaceae
96	Cellulophaga	2.64511e-21	2.23181e-20	-1	C. porcellus	7.77248e-05	Bacteroidetes	Flavobacteria	Flavobacteriales	Flavobacteriaceae
97	Caldicellulosiruptor	6.25819e-20	5.17259e-19	-1	C. porcellus	0.000107325	Firmicutes	Clostridia	Thermoanaerobacterales	Thermoanaerobacterales Family III. Incertae Sedis
98	Acholeplasma	6.25819e-20	5.17259e-19	-1	C. porcellus	0.000268708	Tenericutes	Mollicutes	Acholeplasmatales	Acholeplasmataceae
99	Enterococcus	1.36369e-19	1.11575e-18	-1	C. porcellus	1.00166e-05	Firmicutes	?	Lactobacillales	Enterococcaceae
100	Verrucosispora	4.48041e-19	3.29921e-18	-1	C. porcellus	4.84733e-06	Actinobacteria	Actinobacteria (class)	Actinomycetales	Micromonosporaceae
101	Riemerella	4.48041e-19	3.29921e-18	-1	C. porcellus	0.000760276	Bacteroidetes	Flavobacteria	Flavobacteriales	Flavobacteriaceae
102	Chitinophaga	4.48041e-19	3.29921e-18	-1	C. porcellus	5.60095e-07	Bacteroidetes	Sphingobacteria	Sphingobacteriales	?
103	Desulfurispirillum	4.48041e-19	3.29921e-18	-1	C. porcellus	2.41653e-06	Chrysiogenetes	Chrysiogenetes (class)	Chrysiogenales	Chrysiogenaceae
104	Methanobacterium	4.48041e-19	3.29921e-18	-1	C. porcellus	6.15298e-07	Euryarchaeota	Methanobacteria	Methanobacteriales	Methanobacteriaceae
105	Ammonifex	4.48041e-19	3.29921e-18	-1	C. porcellus	1.39248e-06	Firmicutes	Clostridia	Thermoanaerobacterales	Thermoanaerobacteraceae
106	Moorella	4.48041e-19	3.29921e-18	-1	C. porcellus	2.42274e-06	Firmicutes	Clostridia	Thermoanaerobacterales	Thermoanaerobacteraceae
107	Hyphomonas	4.48041e-19	3.29921e-18	-1	C. porcellus	1.07181e-06	Proteobacteria	Alphaproteobacteria	Rhodobacterales	Hyphomonadaceae
108	Desulfococcus	4.48041e-19	3.29921e-18	-1	C. porcellus	2.46119e-06	Proteobacteria	Deltaproteobacteria	Desulfobacterales	Desulfobacteraceae
109	Halomonas	4.48041e-19	3.29921e-18	-1	C. porcellus	1.74479e-06	Proteobacteria	Gammaproteobacteria	Oceanospirillales	Halomonadaceae
110	Actinobacillus	4.48041e-19	3.29921e-18	-1	C. porcellus	2.87677e-06	Proteobacteria	Gammaproteobacteria	Pasteurellales	Pasteurellaceae
111	Paenibacillus	9.41292e-19	6.86889e-18	-1	C. porcellus	7.88747e-05	Firmicutes	Bacilli	Bacillales	Paenibacillaceae
112	Stenotrophomonas	5.35313e-18	3.87146e-17	-1	C. porcellus	1.44818e-05	Proteobacteria	Gammaproteobacteria	Xanthomonadales	Xanthomonadaceae
113	Listeria	4.69418e-16	3.36485e-15	-1	C. porcellus	0.000161478	Firmicutes	Bacilli	Bacillales	Listeriaceae
114	Nanoarchaeum	9.52259e-16	6.76605e-15	-1	C. porcellus	6.27703e-06	Nanoarchaeota	?	?	?
115	Shewanella	1.1808e-15	8.31693e-15	-1	C. porcellus	3.36429e-06	Proteobacteria	Gammaproteobacteria	Alteromonadales	Shewanellaceae
116	Halanaerobium	1.19992e-15	8.37873e-15	-1	C. porcellus	2.62606e-05	Firmicutes	Clostridia	Halanaerobiales	Halanaerobiaceae
117	Candidatus Desulforudis	1.88767e-15	1.27417e-14	-1	C. porcellus	1.45451e-06	Firmicutes	Clostridia	Clostridiales	Peptococcaceae
118	Nitrobacter	1.88767e-15	1.27417e-14	-1	C. porcellus	1.6319e-06	Proteobacteria	Alphaproteobacteria	Rhizobiales	Bradyrhizobiaceae
119	Syntrophus	1.88767e-15	1.27417e-14	-1	C. porcellus	1.53887e-06	Proteobacteria	Deltaproteobacteria	Syntrophobacterales	Syntrophaceae
120	Coraliomargarita	1.88767e-15	1.27417e-14	-1	C. porcellus	1.4297e-06	Verrucomicrobia	Opitutae	Puniceicoccales	Puniceicoccaceae
121	Porphyromonas	3.32996e-13	2.22915e-12	-1	C. porcellus	0.00127762	Bacteroidetes	Bacteroidia	Bacteroidales	Porphyromonadaceae
122	Flavobacterium	4.41367e-13	2.93039e-12	-1	C. porcellus	0.000380753	Bacteroidetes	Flavobacteria	Flavobacteriales	Flavobacteriaceae
123	Candidatus Amoebophilus	5.4935e-13	3.61767e-12	-1	C. porcellus	2.47155e-05	Bacteroidetes	?	?	?
124	Hyphomicrobium	1.31124e-12	8.56534e-12	-1	C. porcellus	8.22279e-06	Proteobacteria	Alphaproteobacteria	Rhizobiales	Hyphomicrobiaceae
125	Synechococcus	3.29852e-12	2.13744e-11	-1	C. porcellus	5.54761e-06	Cyanobacteria	?	Chroococcales	?
126	Fluviicola	7.24488e-12	4.58465e-11	NA	two.sided	3.16419e-05	Bacteroidetes	Flavobacteria	Flavobacteriales	Cryomorphaceae
127	Brevibacillus	7.24488e-12	4.58465e-11	NA	two.sided	8.49136e-07	Firmicutes	Bacilli	Bacillales	Paenibacillaceae
128	Acidithiobacillus	7.24488e-12	4.58465e-11	NA	two.sided	3.44244e-07	Proteobacteria	Gammaproteobacteria	Acidithiobacillales	Acidithiobacillaceae
129	Acinetobacter	1.53225e-11	9.62112e-11	-1	C. porcellus	0.00896557	Proteobacteria	Gammaproteobacteria	Pseudomonadales	Moraxellaceae
130	Neisseria	2.65487e-11	1.65419e-10	-1	C. porcellus	2.18927e-05	Proteobacteria	Betaproteobacteria	Neisseriales	Neisseriaceae
131	Mesorhizobium	2.68209e-11	1.65839e-10	-1	C. porcellus	1.65169e-05	Proteobacteria	Alphaproteobacteria	Rhizobiales	Phyllobacteriaceae
132	Leuconostoc	3.81696e-11	2.32462e-10	-1	C. porcellus	0.0113585	Firmicutes	Bacilli	Lactobacillales	Leuconostocaceae
133	Methylococcus	3.81696e-11	2.32462e-10	-1	C. porcellus	1.96461e-05	Proteobacteria	Gammaproteobacteria	Methylococcales	Methylococcaceae
134	Natranaerobius	2.23122e-09	1.34872e-08	-1	C. porcellus	2.79334e-05	Firmicutes	Clostridia	Natranaerobiales	Natranaerobiaceae
135	Azotobacter	4.02172e-09	2.41303e-08	-1	C. porcellus	0.000120414	Proteobacteria	Gammaproteobacteria	Pseudomonadales	Pseudomonadaceae
136	Croceibacter	2.59998e-08	1.46249e-07	NA	two.sided	5.93341e-06	Bacteroidetes	Flavobacteria	Flavobacteriales	Flavobacteriaceae
137	Maribacter	2.59998e-08	1.46249e-07	NA	two.sided	7.67882e-07	Bacteroidetes	Flavobacteria	Flavobacteriales	Flavobacteriaceae
138	Sulfolobus	2.59998e-08	1.46249e-07	NA	two.sided	1.43838e-06	Crenarchaeota	Thermoprotei	Sulfolobales	Sulfolobaceae
139	Methylocella	2.59998e-08	1.46249e-07	NA	two.sided	7.98895e-07	Proteobacteria	Alphaproteobacteria	Rhizobiales	Beijerinckiaceae
140	Taylorella	2.59998e-08	1.46249e-07	NA	two.sided	1.0037e-05	Proteobacteria	Betaproteobacteria	Burkholderiales	Alcaligenaceae
141	Rahnella	2.59998e-08	1.46249e-07	NA	two.sided	1.23959e-05	Proteobacteria	Gammaproteobacteria	Enterobacteriales	Enterobacteriaceae
142	Alcanivorax	2.59998e-08	1.46249e-07	NA	two.sided	8.5782e-07	Proteobacteria	Gammaproteobacteria	Oceanospirillales	Alcanivoracaceae
143	Aliivibrio	2.59998e-08	1.46249e-07	NA	two.sided	7.85249e-07	Proteobacteria	Gammaproteobacteria	Vibrionales	Vibrionaceae
144	Vibrio	2.59998e-08	1.46249e-07	NA	two.sided	2.32473e-06	Proteobacteria	Gammaproteobacteria	Vibrionales	Vibrionaceae
145	Carnobacterium	3.41465e-08	1.90749e-07	-1	C. porcellus	5.49513e-05	Firmicutes	Bacilli	Lactobacillales	Carnobacteriaceae
146	Desulfomicrobium	7.53007e-08	4.17764e-07	-1	C. porcellus	0.000142932	Proteobacteria	Deltaproteobacteria	Desulfovibrionales	Desulfomicrobiaceae
147	Sulfurihydrogenibium	1.04091e-07	5.7356e-07	-1	C. porcellus	5.16385e-05	Aquificae	Aquificae (class)	Aquificales	Hydrogenothermaceae
148	Brevundimonas	1.17517e-07	6.4317e-07	-1	C. porcellus	1.6899e-05	Proteobacteria	Alphaproteobacteria	Caulobacterales	Caulobacteraceae
149	Thermodesulfobacterium	1.64258e-07	8.92948e-07	-1	C. porcellus	1.62272e-05	Thermodesulfobacteria	Thermodesulfobacteria (class)	Thermodesulfobacteriales	Thermodesulfobacteriaceae
150	Veillonella	2.67611e-07	1.4451e-06	-1	C. porcellus	7.01254e-05	Firmicutes	Negativicutes	Selenomonadales	Veillonellaceae
151	Desulfotalea	3.19205e-07	1.71229e-06	-1	C. porcellus	8.47889e-05	Proteobacteria	Deltaproteobacteria	Desulfobacterales	Desulfobulbaceae
152	Calditerrivibrio	4.44814e-07	2.37039e-06	-1	C. porcellus	8.37686e-05	Deferribacteres	Deferribacteres (class)	Deferribacterales	Deferribacteraceae
153	Geobacter	5.16054e-07	2.73205e-06	-1	C. porcellus	0.000222742	Proteobacteria	Deltaproteobacteria	Desulfuromonadales	Geobacteraceae
154	Oligotropha	6.17421e-07	3.24747e-06	-1	C. porcellus	3.6439e-05	Proteobacteria	Alphaproteobacteria	Rhizobiales	Bradyrhizobiaceae
155	Erythrobacter	8.63136e-07	4.51058e-06	-1	C. porcellus	5.24368e-06	Proteobacteria	Alphaproteobacteria	Sphingomonadales	Erythrobacteraceae
156	Akkermansia	2.07605e-06	1.07795e-05	-0.999463	C. porcellus	0.131885	Verrucomicrobia	Verrucomicrobiae	Verrucomicrobiales	Verrucomicrobiaceae
157	Candidatus Carsonella	2.13363e-06	1.09345e-05	-0.990688	C. porcellus	0.000739722	Proteobacteria	Gammaproteobacteria	?	?
158	?	2.28906e-06	1.09345e-05	0	H. sapiens	0.000610181	Actinobacteria	Actinobacteria (class)	Actinomycetales	Acidothermaceae
159	Thermomonospora	2.28906e-06	1.09345e-05	0	H. sapiens	0.000464739	Actinobacteria	Actinobacteria (class)	Actinomycetales	Thermomonosporaceae
160	Coprococcus	2.28906e-06	1.09345e-05	0	H. sapiens	0.00311777	Firmicutes	Clostridia	Clostridiales	Lachnospiraceae
161	Dorea	2.28906e-06	1.09345e-05	0	H. sapiens	0.0149253	Firmicutes	Clostridia	Clostridiales	Lachnospiraceae
162	Roseburia	2.28906e-06	1.09345e-05	0	H. sapiens	0.0175712	Firmicutes	Clostridia	Clostridiales	Lachnospiraceae
163	Faecalibacterium	2.28906e-06	1.09345e-05	0	H. sapiens	0.652605	Firmicutes	Clostridia	Clostridiales	Ruminococcaceae
164	Subdoligranulum	2.28906e-06	1.09345e-05	0	H. sapiens	0.00590251	Firmicutes	Clostridia	Clostridiales	Ruminococcaceae
165	Mitsuokella	2.28906e-06	1.09345e-05	0	H. sapiens	0.0343122	Firmicutes	Negativicutes	Selenomonadales	Veillonellaceae
166	Alkalilimnicola	2.28906e-06	1.09345e-05	0	H. sapiens	0.000404112	Proteobacteria	Gammaproteobacteria	Chromatiales	Ectothiorhodospiraceae
167	Parabacteroides	2.29462e-06	1.09345e-05	-0.995019	C. porcellus	0.0585556	Bacteroidetes	Bacteroidia	Bacteroidales	Porphyromonadaceae
168	?	2.2949e-06	1.09345e-05	-0.835956	C. porcellus	0.281888	Chlorobi	?	?	?
169	Pseudoflavonifractor	2.2949e-06	1.09345e-05	0.0176264	H. sapiens	0.0772712	Firmicutes	Clostridia	Clostridiales	?
170	?	2.2949e-06	1.09345e-05	-0.843091	C. porcellus	0.0312199	Synergistetes	?	?	?
171	?	2.40508e-06	1.13262e-05	0.13165	H. sapiens	3.28623	Firmicutes	Clostridia	Clostridiales	Ruminococcaceae
172	?	2.40508e-06	1.13262e-05	-0.878762	C. porcellus	0.000315469	Proteobacteria	Gammaproteobacteria	Oceanospirillales	Alcanivoracaceae
173	Finegoldia	2.52002e-06	1.16655e-05	-0.888942	C. porcellus	0.00308355	Firmicutes	Clostridia	Clostridiales	ClostridialesFamilyXIIncertaeSedis
174	Alistipes	2.52024e-06	1.16655e-05	0.000284561	H. sapiens	0.21585	Bacteroidetes	Bacteroidia	Bacteroidales	Rikenellaceae
175	?	2.52032e-06	1.16655e-05	0.021839	H. sapiens	0.00247411	Actinobacteria	Actinobacteria (class)	Rubrobacterales	Rubrobacteraceae
176	Slackia	2.63808e-06	1.18838e-05	-0.978688	C. porcellus	0.000246434	Actinobacteria	Actinobacteria (class)	Coriobacteriales	Coriobacteriaceae
177	Bacillus	2.63927e-06	1.18838e-05	-0.960743	C. porcellus	0.00211122	Firmicutes	Bacilli	Bacillales	Bacillaceae
178	Bacteroides	2.64085e-06	1.18838e-05	-0.905475	C. porcellus	0.248723	Bacteroidetes	Bacteroidia	Bacteroidales	Bacteroidaceae
179	?	2.64085e-06	1.18838e-05	-0.90346	C. porcellus	0.00189432	Firmicutes	Clostridia	Clostridiales	Heliobacteriaceae
180	?	2.64085e-06	1.18838e-05	-0.876934	C. porcellus	0.0136082	Firmicutes	Clostridia	Clostridiales	Peptococcaceae
181	Collinsella	2.75701e-06	1.21146e-05	0	H. sapiens	0.0221628	Actinobacteria	Coriobacteridae	Coriobacteriales	Coriobacteriaceae
182	Brachyspira	2.76683e-06	1.21146e-05	-0.921067	C. porcellus	0.0185881	Spirochaetes	Spirochaetes (class)	Spirochaetales	Brachyspiraceae
183	?	2.76691e-06	1.21146e-05	0.251405	H. sapiens	1.19717	Bacteroidetes	Bacteroidia	Bacteroidales	?
184	Odoribacter	2.76691e-06	1.21146e-05	-0.899633	C. porcellus	0.00769109	Bacteroidetes	Bacteroidia	Bacteroidales	Porphyromonadaceae
185	Ramlibacter	2.76691e-06	1.21146e-05	0.0507237	H. sapiens	0.00134127	Proteobacteria	Betaproteobacteria	Burkholderiales	Comamonadaceae
186	?	2.78363e-06	1.21222e-05	-0.956094	C. porcellus	3.12537e-05	Proteobacteria	Deltaproteobacteria	Desulfarculales	?
187	Enterococcus	2.81953e-06	1.22129e-05	-0.986648	C. porcellus	0.000223102	Firmicutes	Bacilli	Lactobacillales	Enterococcaceae
188	?	2.89873e-06	1.24231e-05	0.28396	H. sapiens	2.00706	Bacteroidetes	Bacteroidia	?	?
189	?	2.89873e-06	1.24231e-05	-0.818546	C. porcellus	0.00590984	Euryarchaeota	Methanobacteria	?	?
190	Thermosipho	2.9354e-06	1.25141e-05	-0.932029	C. porcellus	0.00101588	Thermotogae	Thermotogae (class)	Thermotogales	Thermotogaceae
191	?	3.03656e-06	1.28776e-05	0.0398724	H. sapiens	0.219745	Actinobacteria	Coriobacteridae	Coriobacteriales	Coriobacteriaceae
192	Gordonibacter	3.18067e-06	1.32801e-05	0.011967	H. sapiens	0.0158099	Actinobacteria	Coriobacteridae	Coriobacteriales	Coriobacteriaceae
193	?	3.18067e-06	1.32801e-05	-0.867269	C. porcellus	0.0037185	Euryarchaeota	Methanobacteria	Methanobacteriales	?
194	?	3.18067e-06	1.32801e-05	0.227097	H. sapiens	0.0158358	Firmicutes	?	Lactobacillales	Streptococcaceae
195	?	3.65342e-06	1.50217e-05	-0.590517	C. porcellus	25.2868	?	?	?	?
196	?	3.65342e-06	1.50217e-05	0.145719	H. sapiens	0.206098	Actinobacteria	Actinobacteridae	Bifidobacteriales	Bifidobacteriaceae
197	?	3.65342e-06	1.50217e-05	-0.78839	C. porcellus	0.329231	Euryarchaeota	?	?	?
198	Staphylococcus	3.82546e-06	1.5571e-05	-0.918378	C. porcellus	0.00480558	Firmicutes	Bacilli	Bacillales	Staphylococcaceae
199	?	3.82546e-06	1.5571e-05	0.051	H. sapiens	0.0110489	Proteobacteria	?	Gammaproteobacteria	Enterobacteriales
200	Lactococcus	4.16661e-06	1.68748e-05	-0.972536	C. porcellus	0.000328388	Firmicutes	Bacilli	Lactobacillales	Streptococcaceae
201	Fusobacterium	4.19313e-06	1.68977e-05	-0.913802	C. porcellus	0.0214191	Fusobacteria	Fusobacteria (class)	Fusobacteriales	Fusobacteriaceae
202	Rickettsia	4.2357e-06	1.69847e-05	-0.978691	C. porcellus	0.000979992	Proteobacteria	Alphaproteobacteria	Rickettsiales	Rickettsiaceae
203	Melissococcus	4.3324e-06	1.72869e-05	-0.935567	C. porcellus	0.000337314	Firmicutes	Bacilli	Lactobacillales	Enterococcaceae
204	Lacinutrix	4.43551e-06	1.76116e-05	-0.979384	C. porcellus	0.000275787	Bacteroidetes	Flavobacteria	Flavobacteriales	Flavobacteriaceae
205	?	4.57289e-06	1.79786e-05	-0.953256	C. porcellus	0.000287829	Proteobacteria	Gammaproteobacteria	Alteromonadales	Psychromonadaceae
206	?	4.59452e-06	1.79786e-05	-0.778462	C. porcellus	0.0242329	Deferribacteres	?	?	?
207	?	4.59452e-06	1.79786e-05	0.0803716	H. sapiens	0.221383	Firmicutes	Negativicutes	Selenomonadales	Veillonellaceae
208	Rubrobacter	4.76974e-06	1.84602e-05	0	H. sapiens	0.000510095	Actinobacteria	Actinobacteria (class)	Rubrobacterales	Rubrobacteraceae
209	?	4.80878e-06	1.84602e-05	-0.796539	C. porcellus	0.00579591	Bacteroidetes	Sphingobacteria	Sphingobacteriales	Sphingobacteriaceae
210	?	4.80878e-06	1.84602e-05	-0.932997	C. porcellus	0.000337111	Firmicutes	Clostridia	Clostridiales	Syntrophomonadaceae
211	?	4.80878e-06	1.84602e-05	0.167557	H. sapiens	0.0552642	Firmicutes	Negativicutes	Selenomonadales	?
212	?	5.26634e-06	2.01214e-05	0.129962	H. sapiens	0.00148672	Actinobacteria	Actinobacteria (class)	Actinomycetales	Thermomonosporaceae
213	?	5.51048e-06	2.08574e-05	0.267007	H. sapiens	2.18176	Firmicutes	Clostridia	Clostridiales	?
214	Clostridium	5.51048e-06	2.08574e-05	-0.881454	C. porcellus	0.791466	Firmicutes	Clostridia	Clostridiales	Clostridiaceae
215	Methanothermus	5.58295e-06	2.10334e-05	-0.968962	C. porcellus	0.000289286	Euryarchaeota	Methanobacteria	Methanobacteriales	Methanothermaceae
216	Streptosporangium	5.70685e-06	2.14007e-05	0	H. sapiens	0.000366337	Actinobacteria	Actinobacteria (class)	Actinomycetales	Streptosporangiaceae
217	Buchnera	5.76542e-06	2.15207e-05	-0.86492	C. porcellus	0.00697594	Proteobacteria	Gammaproteobacteria	Enterobacteriales	Enterobacteriaceae
218	?	6.03164e-06	2.22074e-05	0.14212	H. sapiens	2.16636	Firmicutes	Clostridia	Clostridiales	Eubacteriaceae
219	?	6.03164e-06	2.22074e-05	0.157356	H. sapiens	2.61697	Firmicutes	Clostridia	Clostridiales	Lachnospiraceae
220	Streptobacillus	6.03164e-06	2.22074e-05	-0.894056	C. porcellus	0.0327074	Fusobacteria	Fusobacteria (class)	Fusobacteriales	Fusobacteriaceae
221	Lactobacillus	6.16778e-06	2.26059e-05	-0.981933	C. porcellus	0.0038774	Firmicutes	Bacilli	Lactobacillales	Lactobacillaceae
222	Candidatus Sulcia	6.2302e-06	2.27318e-05	-0.903605	C. porcellus	0.00130749	Bacteroidetes	Flavobacteria	Flavobacteriales	?
223	?	6.3096e-06	2.29183e-05	-0.748322	C. porcellus	0.173453	Cyanobacteria	?	?	?
224	Clavibacter	6.81655e-06	2.46491e-05	0	H. sapiens	0.000438104	Actinobacteria	Actinobacteria (class)	Actinomycetales	Microbacteriaceae
225	?	6.90272e-06	2.47398e-05	0.16289	H. sapiens	0.0179612	Actinobacteria	Coriobacteridae	Coriobacteriales	?
226	?	6.90272e-06	2.47398e-05	-0.867937	C. porcellus	0.000844591	Bacteroidetes	Sphingobacteria	Sphingobacteriales	Saprospiraceae
227	Francisella	7.50254e-06	2.67712e-05	-1	C. porcellus	0.000166511	Proteobacteria	Gammaproteobacteria	Thiotrichales	Francisellaceae
228	Anaeromyxobacter	7.86761e-06	2.78349e-05	0	H. sapiens	0.000449429	Proteobacteria	Deltaproteobacteria	Myxococcales	Myxococcaceae
229	Yersinia	7.86936e-06	2.78349e-05	-1	C. porcellus	0.000220589	Proteobacteria	Gammaproteobacteria	Enterobacteriales	Enterobacteriaceae
230	Kytococcus	8.1282e-06	2.85019e-05	0	H. sapiens	0.000201796	Actinobacteria	Actinobacteria (class)	Actinomycetales	Dermacoccaceae
231	Aeromonas	8.12831e-06	2.85019e-05	-0.981693	C. porcellus	0.000130518	Proteobacteria	Gammaproteobacteria	Aeromonadales	Aeromonadaceae
232	Sebaldella	8.2528e-06	2.869e-05	-0.870019	C. porcellus	0.0104751	Fusobacteria	Fusobacteria (class)	Fusobacteriales	Fusobacteriaceae
233	?	8.2528e-06	2.869e-05	-0.799651	C. porcellus	0.00261589	Proteobacteria	Betaproteobacteria	Nitrosomonadales	Nitrosomonadaceae
234	Methanosphaera	9.01428e-06	3.10872e-05	-0.843796	C. porcellus	0.00519907	Euryarchaeota	Methanobacteria	Methanobacteriales	Methanobacteriaceae
235	?	9.01913e-06	3.10872e-05	-0.739108	C. porcellus	0.00762193	Chloroflexi	Dehalococcoidetes	?	?
236	?	9.42734e-06	3.20846e-05	0.359931	H. sapiens	0.0057603	Aquificae	Aquificae (class)	?	?
237	?	9.42734e-06	3.20846e-05	0.0729963	H. sapiens	1.01703	Bacteroidetes	Bacteroidia	Bacteroidales	Rikenellaceae
238	?	9.42734e-06	3.20846e-05	-0.858501	C. porcellus	0.000587969	Proteobacteria	Gammaproteobacteria	Oceanospirillales	Hahellaceae
239	Catenulispora	9.67568e-06	3.26554e-05	0	H. sapiens	0.000380096	Actinobacteria	Actinobacteria (class)	Actinomycetales	Catenulisporaceae
240	Sanguibacter	9.67568e-06	3.26554e-05	0	H. sapiens	0.000192737	Actinobacteria	Actinobacteria (class)	Actinomycetales	Sanguibacteraceae
241	?	1.02971e-05	3.41838e-05	-0.828296	C. porcellus	0.000269396	Chloroflexi	Chloroflexi (class)	Chloroflexales	?
242	?	1.02973e-05	3.41838e-05	0.0745813	H. sapiens	0.00430899	Actinobacteria	Actinobacteria (class)	Actinomycetales	Microbacteriaceae
243	?	1.02973e-05	3.41838e-05	-0.769247	C. porcellus	0.0771241	Chlamydiae	?	?	?
244	?	1.02973e-05	3.41838e-05	-0.848659	C. porcellus	0.00133177	Chlamydiae	Chlamydiae (class)	Chlamydiales	Parachlamydiaceae
245	?	1.07606e-05	3.55758e-05	-0.880216	C. porcellus	0.00333491	Fibrobacteres	Fibrobacteres (class)	Fibrobacterales	Fibrobacteraceae
246	Deferribacter	1.10554e-05	3.64018e-05	-0.963963	C. porcellus	0.000710772	Deferribacteres	Deferribacteres (class)	Deferribacterales	Deferribacteraceae
247	?	1.12437e-05	3.67233e-05	0.089349	H. sapiens	0.00303482	Actinobacteria	Actinobacteria (class)	Actinomycetales	Segniliparaceae
248	?	1.12437e-05	3.67233e-05	-0.777743	C. porcellus	0.0488264	Thermotogae	?	?	?
249	Wigglesworthia	1.17413e-05	3.80617e-05	-0.870678	C. porcellus	0.00191906	Proteobacteria	Gammaproteobacteria	Enterobacteriales	Enterobacteriaceae
250	?	1.17474e-05	3.80617e-05	-0.763641	C. porcellus	0.0719863	Fusobacteria	Fusobacteria (class)	Fusobacteriales	Fusobacteriaceae
251	?	1.22663e-05	3.91374e-05	-0.905888	C. porcellus	0.000298703	Proteobacteria	Gammaproteobacteria	Thiotrichales	Piscirickettsiaceae
252	?	1.22727e-05	3.91374e-05	-0.660327	C. porcellus	3.63167	Proteobacteria	?	?	?
253	?	1.22727e-05	3.91374e-05	0.11011	H. sapiens	0.0145371	Proteobacteria	Betaproteobacteria	Hydrogenophilales	Hydrogenophilaceae
254	?	1.22727e-05	3.91374e-05	0.163037	H. sapiens	0.00681173	Proteobacteria	Deltaproteobacteria	Myxococcales	Cystobacteraceae
255	Methanotorris	1.25797e-05	3.9959e-05	-1	C. porcellus	4.17683e-06	Euryarchaeota	Methanococci	Methanococcales	Methanocaldococcaceae
256	?	1.33912e-05	4.23707e-05	-0.802459	C. porcellus	0.000901117	Chlamydiae	Chlamydiae (class)	Chlamydiales	Simkaniaceae
257	Starkeya	1.39849e-05	4.40769e-05	0.0145669	H. sapiens	0.00140613	Proteobacteria	Alphaproteobacteria	Rhizobiales	Xanthobacteraceae
258	?	1.46066e-05	4.5858e-05	-0.774737	C. porcellus	0.00170206	Proteobacteria	Gammaproteobacteria	Alteromonadales	Alteromonadaceae
259	?	1.52011e-05	4.73372e-05	-0.975152	C. porcellus	8.09346e-05	Thermodesulfobacteria	?	?	?
260	?	1.52531e-05	4.73372e-05	-0.806446	C. porcellus	0.000708035	Euryarchaeota	Methanomicrobia	Methanomicrobiales	Methanospirillaceae
261	?	1.52531e-05	4.73372e-05	0.157352	H. sapiens	0.0111556	Firmicutes	Clostridia	Clostridiales	Clostridiales Family XVIII. Incertae Sedis
262	?	1.59268e-05	4.92392e-05	0.120735	H. sapiens	0.000892386	Proteobacteria	Betaproteobacteria	Hydrogenophilales	?
263	?	1.66287e-05	5.102e-05	0.198326	H. sapiens	0.282984	Firmicutes	?	Erysipelotrichi	Erysipelotrichales
264	?	1.66287e-05	5.102e-05	-0.864689	C. porcellus	0.000296438	Proteobacteria	Gammaproteobacteria	Oceanospirillales	Oceanospirillaceae
265	Methanocaldococcus	1.73076e-05	5.29024e-05	-0.887006	C. porcellus	0.000701951	Euryarchaeota	Methanococci	Methanococcales	Methanocaldococcaceae
266	Candidatus Blochmannia	1.80839e-05	5.47722e-05	-0.875855	C. porcellus	0.000843415	Proteobacteria	Gammaproteobacteria	Enterobacteriales	Enterobacteriaceae
267	?	1.81222e-05	5.47722e-05	-0.771346	C. porcellus	0.00788171	Bacteroidetes	Sphingobacteria	Sphingobacteriales	?
268	Arcobacter	1.81222e-05	5.47722e-05	-0.864998	C. porcellus	0.0137048	Proteobacteria	Epsilonproteobacteria	Campylobacterales	Campylobacteraceae
269	?	1.85145e-05	5.57501e-05	0.0581599	H. sapiens	0.0041081	Proteobacteria	Deltaproteobacteria	Myxococcales	Polyangiaceae
270	?	1.8916e-05	5.67479e-05	-0.754936	C. porcellus	0.0127659	Chloroflexi	?	?	?
271	Enterobacter	1.95186e-05	5.83397e-05	-0.956531	C. porcellus	0.00508655	Proteobacteria	Gammaproteobacteria	Enterobacteriales	Enterobacteriaceae
272	?	1.97428e-05	5.85776e-05	-0.72619	C. porcellus	0.00387441	Firmicutes	Bacilli	Lactobacillales	Carnobacteriaceae
273	?	1.97428e-05	5.85776e-05	-0.764387	C. porcellus	0.00326066	Proteobacteria	Deltaproteobacteria	Syntrophobacterales	Syntrophaceae
274	Sorangium	2.05427e-05	6.07283e-05	0.0130396	H. sapiens	0.00170447	Proteobacteria	Deltaproteobacteria	Myxococcales	Polyangiaceae
275	?	2.24349e-05	6.58415e-05	0.316602	H. sapiens	0.033355	Firmicutes	?	Erysipelotrichi	?
276	?	2.24349e-05	6.58415e-05	-0.8001	C. porcellus	0.00630643	Proteobacteria	Gammaproteobacteria	Legionellales	Legionellaceae
277	Holdemania	2.25365e-05	6.59009e-05	0	H. sapiens	5.59481e-05	Firmicutes	Erysipelotrichi	Erysipelotrichales	Erysipelotrichaceae
278	?	2.34074e-05	6.82014e-05	-0.74063	C. porcellus	0.0153301	Chrysiogenetes	?	?	?
279	?	2.44199e-05	7.08966e-05	-0.831507	C. porcellus	0.000398916	Proteobacteria	Gammaproteobacteria	Chromatiales	Halothiobacillaceae
280	?	2.5474e-05	7.36928e-05	0.224005	H. sapiens	0.0270032	Actinobacteria	Actinobacteridae	Bifidobacteriales	?
281	?	2.628e-05	7.57536e-05	0	H. sapiens	9.29639e-05	Actinobacteria	Actinobacteria (class)	Actinomycetales	Kineosporiaceae
282	?	2.65714e-05	7.6322e-05	0.161271	H. sapiens	0.0041876	Proteobacteria	Deltaproteobacteria	Myxococcales	Myxococcaceae
283	Cupriavidus	2.875e-05	8.21433e-05	-0.882479	C. porcellus	0.000336939	Proteobacteria	Betaproteobacteria	Burkholderiales	Burkholderiaceae
284	?	2.89023e-05	8.21433e-05	-0.6925	C. porcellus	0.0268028	Firmicutes	Clostridia	Thermoanaerobacterales	Thermoanaerobacteraceae
285	?	2.89023e-05	8.21433e-05	0.070434	H. sapiens	0.0014441	Proteobacteria	?	Gammaproteobacteria	?
286	Polaromonas	3.02417e-05	8.56494e-05	-1	C. porcellus	5.47925e-05	Proteobacteria	Betaproteobacteria	Burkholderiales	Comamonadaceae
287	Nocardiopsis	3.12247e-05	8.78194e-05	0	H. sapiens	0.000161793	Actinobacteria	Actinobacteria (class)	Actinomycetales	Nocardiopsaceae
288	Catenibacterium	3.12247e-05	8.78194e-05	0	H. sapiens	0.00595166	Firmicutes	Erysipelotrichi	Erysipelotrichales	Erysipelotrichaceae
289	?	3.14267e-05	8.80819e-05	-0.764511	C. porcellus	0.000954856	Firmicutes	Clostridia	Thermoanaerobacterales	Thermoanaerobacterales Family IV. Incertae Sedis
290	?	3.24146e-05	9.05373e-05	0	H. sapiens	0.000117484	Actinobacteria	Actinobacteria (class)	Solirubrobacterales	Conexibacteraceae
291	Leptotrichia	3.26384e-05	9.08491e-05	-0.901876	C. porcellus	0.000942142	Fusobacteria	Fusobacteria (class)	Fusobacteriales	Fusobacteriaceae
292	?	3.56096e-05	9.87801e-05	-0.694171	C. porcellus	0.0453697	Bacteroidetes	Flavobacteria	Flavobacteriales	Flavobacteriaceae
293	?	3.71168e-05	0.000101916	-0.829128	C. porcellus	0.00256112	Proteobacteria	Gammaproteobacteria	Cardiobacteriales	Cardiobacteriaceae
294	Ruminococcus	3.71177e-05	0.000101916	-0.86844	C. porcellus	0.112711	Firmicutes	Clostridia	Clostridiales	Ruminococcaceae
295	?	3.71177e-05	0.000101916	-0.737548	C. porcellus	0.00689781	Planctomycetes	?	?	?
296	Magnetospirillum	3.86863e-05	0.000105864	0.159861	H. sapiens	0.00114013	Proteobacteria	Alphaproteobacteria	Rhodospirillales	Rhodospirillaceae
297	Streptococcus	4.03176e-05	0.000109588	-0.87729	C. porcellus	0.00301353	Firmicutes	Bacilli	Lactobacillales	Streptococcaceae
298	?	4.03176e-05	0.000109588	0.250427	H. sapiens	0.0680753	Firmicutes	Negativicutes	?	?
299	?	4.20141e-05	0.000113818	0.377425	H. sapiens	17.5635	Bacteroidetes	?	?	?
300	Methanococcus	4.36928e-05	0.000117809	-0.904154	C. porcellus	0.000523506	Euryarchaeota	Methanococci	Methanococcales	Methanococcaceae
301	?	4.37782e-05	0.000117809	-0.790566	C. porcellus	0.00124825	Synergistetes	Synergistia	Synergistales	?
302	Candidatus Pelagibacter	4.40283e-05	0.000118089	-0.935474	C. porcellus	0.000746661	Proteobacteria	Alphaproteobacteria	Rickettsiales	?
303	Methanobrevibacter	4.70292e-05	0.000125722	-0.995122	C. porcellus	0.06765	Euryarchaeota	Methanobacteria	Methanobacteriales	Methanobacteriaceae
304	Ureaplasma	4.74815e-05	0.000125787	-0.899286	C. porcellus	0.00247957	Tenericutes	Mollicutes	Mycoplasmatales	Mycoplasmataceae
305	?	4.75194e-05	0.000125787	-0.803818	C. porcellus	0.0611448	Euryarchaeota	Methanobacteria	Methanobacteriales	Methanobacteriaceae
306	Macrococcus	4.75194e-05	0.000125787	-0.835899	C. porcellus	0.00263968	Firmicutes	Bacilli	Bacillales	Staphylococcaceae
307	?	4.95017e-05	0.000130607	-0.761514	C. porcellus	0.0117531	Bacteroidetes	Cytophagia	Cytophagales	Cytophagaceae
308	?	5.36992e-05	0.000141222	-0.867801	C. porcellus	0.000277789	Korarchaeota	?	?	?
309	?	5.8134e-05	0.000151693	0.0293819	H. sapiens	0.000151487	Actinobacteria	Actinobacteria (class)	Actinomycetales	Dermabacteraceae
310	?	5.82428e-05	0.000151693	-0.682124	C. porcellus	0.00575748	Fusobacteria	Fusobacteria (class)	?	?
311	?	5.82428e-05	0.000151693	-0.750295	C. porcellus	0.000737056	Planctomycetes	Planctomycetacia	Planctomycetales	?
312	?	6.06461e-05	0.000156944	0.195895	H. sapiens	0.0573083	Proteobacteria	Alphaproteobacteria	Rhizobiales	Bradyrhizobiaceae
313	?	6.06461e-05	0.000156944	-0.734125	C. porcellus	0.287728	Spirochaetes	?	?	?
314	?	6.84323e-05	0.000176529	-0.675302	C. porcellus	0.01533	Bacteroidetes	Sphingobacteria	?	?
315	Methylibium	7.41322e-05	0.000190626	0.102855	H. sapiens	0.0019711	Proteobacteria	Betaproteobacteria	Burkholderiales	?
316	?	7.71578e-05	0.000196534	0.241854	H. sapiens	0.0234533	Actinobacteria	Coriobacteridae	?	?
317	?	7.71578e-05	0.000196534	-0.734093	C. porcellus	0.00788542	Deferribacteres	Deferribacteres (class)	?	?
318	?	7.71578e-05	0.000196534	-0.687465	C. porcellus	0.0011435	Proteobacteria	Deltaproteobacteria	Bdellovibrionales	Bdellovibrionaceae
319	Amycolatopsis	7.96667e-05	0.000202288	0	H. sapiens	5.12719e-05	Actinobacteria	Actinobacteria (class)	Actinomycetales	Pseudonocardiaceae
320	Anaerococcus	8.35483e-05	0.000210823	-0.804728	C. porcellus	0.0400967	Firmicutes	Clostridia	Clostridiales	Clostridiales Family XI. Incertae Sedis
321	?	8.35483e-05	0.000210823	-0.758181	C. porcellus	0.0124457	Fusobacteria	?	?	?
322	Campylobacter	9.04291e-05	0.000226792	-0.838204	C. porcellus	0.00454817	Proteobacteria	Epsilonproteobacteria	Campylobacterales	Campylobacteraceae
323	?	9.04368e-05	0.000226792	0.13549	H. sapiens	0.0379149	Proteobacteria	Alphaproteobacteria	Rhizobiales	Xanthobacteraceae
324	?	9.40789e-05	0.000229646	0.251126	H. sapiens	2.60175	Bacteroidetes	Bacteroidia	Bacteroidales	Bacteroidaceae
325	Marivirga	9.41265e-05	0.000229646	NA	two.sided	5.17049e-06	Bacteroidetes	Cytophagia	Cytophagales	Flammeovirgaceae
326	Gramella	9.41265e-05	0.000229646	NA	two.sided	4.84733e-06	Bacteroidetes	Flavobacteria	Flavobacteriales	Flavobacteriaceae
327	Krokinobacter	9.41265e-05	0.000229646	NA	two.sided	1.0421e-05	Bacteroidetes	Flavobacteria	Flavobacteriales	Flavobacteriaceae
328	Sphingobacterium	9.41265e-05	0.000229646	NA	two.sided	9.85593e-06	Bacteroidetes	Sphingobacteria	Sphingobacteriales	Sphingobacteriaceae
329	Denitrovibrio	9.41265e-05	0.000229646	NA	two.sided	5.65677e-07	Deferribacteres	Deferribacteres (class)	Deferribacterales	Deferribacteraceae
330	Methanosarcina	9.41265e-05	0.000229646	NA	two.sided	1.69641e-06	Euryarchaeota	Methanomicrobia	Methanosarcinales	Methanosarcinaceae
331	Pectobacterium	9.41265e-05	0.000229646	NA	two.sided	7.51321e-06	Proteobacteria	Gammaproteobacteria	Enterobacteriales	Enterobacteriaceae
332	Sodalis	9.41265e-05	0.000229646	NA	two.sided	3.39282e-06	Proteobacteria	Gammaproteobacteria	Enterobacteriales	Enterobacteriaceae
333	Blattabacterium	0.000101664	0.000246659	-0.843397	C. porcellus	0.000767067	Bacteroidetes	Flavobacteria	Flavobacteriales	Blattabacteriaceae
334	?	0.000101783	0.000246659	-0.79022	C. porcellus	0.000553096	Euryarchaeota	Methanomicrobia	Methanosarcinales	Methanosaetaceae
335	Prochlorococcus	0.000102013	0.000246659	-0.917278	C. porcellus	0.000301528	Cyanobacteria	?	Prochlorales	Prochlorococcaceae
336	Xylanimonas	0.000103242	0.000248887	-0.971063	C. porcellus	0.000105292	Actinobacteria	Actinobacteria (class)	Actinomycetales	Promicromonosporaceae
337	?	0.000105854	0.000254427	-0.746301	C. porcellus	0.0112624	Spirochaetes	Spirochaetes (class)	Spirochaetales	Brachyspiraceae
338	?	0.000107373	0.000257314	0	H. sapiens	4.82916e-05	Actinobacteria	Actinobacteria (class)	Actinomycetales	Promicromonosporaceae
339	?	0.000110079	0.000262248	-0.734574	C. porcellus	0.0053808	Bacteroidetes	Cytophagia	Cytophagales	Flammeovirgaceae
340	?	0.000110079	0.000262248	0.272438	H. sapiens	0.00793455	Deinococcus-Thermus	Deinococci	Thermales	Thermaceae
341	?	0.000114463	0.000270306	0.29085	H. sapiens	0.0407223	Actinobacteria	Actinobacteridae	?	?
342	?	0.000114463	0.000270306	-0.845183	C. porcellus	0.000763461	Cyanobacteria	Gloeobacteria	Gloeobacterales	?
343	?	0.000114463	0.000270306	-0.806415	C. porcellus	0.000603879	Thermodesulfobacteria	Thermodesulfobacteria (class)	Thermodesulfobacteriales	Thermodesulfobacteriaceae
344	Cronobacter	0.000115652	0.000272319	-0.912792	C. porcellus	3.86137e-05	Proteobacteria	Gammaproteobacteria	Enterobacteriales	Enterobacteriaceae
345	?	0.000118719	0.000278609	-0.866797	C. porcellus	0.000138217	Firmicutes	Bacilli	Lactobacillales	Aerococcaceae
346	?	0.000119011	0.000278609	-0.753953	C. porcellus	0.00102507	Planctomycetes	Planctomycetacia	Planctomycetales	Planctomycetaceae
347	?	0.000128623	0.000298523	-0.809334	C. porcellus	0.0482865	Fibrobacteres	?	?	?
348	?	0.000128623	0.000298523	-0.694017	C. porcellus	0.00333912	Nitrospirae	Nitrospira (class)	Nitrospirales	Nitrospiraceae
349	?	0.000128623	0.000298523	0.159878	H. sapiens	0.010726	Verrucomicrobia	Opitutae	?	Opitutaceae
350	Rhodothermus	0.000135213	0.000312922	-0.983584	C. porcellus	5.8805e-05	Bacteroidetes	Sphingobacteria	Sphingobacteriales	Rhodothermaceae
351	?	0.000138963	0.000320684	0.318967	H. sapiens	0.0711045	Firmicutes	Erysipelotrichi	Erysipelotrichales	Erysipelotrichaceae
352	?	0.000144422	0.000332335	-0.737695	C. porcellus	0.00781701	Euryarchaeota	Methanomicrobia	Methanosarcinales	?
353	Methanothermococcus	0.000155939	0.000356838	-0.89026	C. porcellus	0.000688051	Euryarchaeota	Methanococci	Methanococcales	Methanococcaceae
354	?	0.000155951	0.000356838	-0.653628	C. porcellus	0.314691	Firmicutes	Bacilli	Bacillales	Bacillaceae
355	?	0.000168343	0.000381955	0.186314	H. sapiens	0.00123348	Actinobacteria	Actinobacteria (class)	Actinomycetales	Nocardiopsaceae
356	?	0.000168343	0.000381955	-0.675479	C. porcellus	0.0302086	Euryarchaeota	Methanomicrobia	?	?
357	?	0.000168343	0.000381955	-0.718295	C. porcellus	0.00644737	Proteobacteria	Deltaproteobacteria	Desulfobacterales	Desulfobacteraceae
358	?	0.000174881	0.000394578	-0.698889	C. porcellus	0.00257181	Chrysiogenetes	Chrysiogenetes (class)	?	?
359	?	0.000174881	0.000394578	-0.715178	C. porcellus	0.00315455	Proteobacteria	Betaproteobacteria	Nitrosomonadales	?
360	?	0.000181657	0.000408727	-0.685216	C. porcellus	0.00420045	Euryarchaeota	Archaeoglobi	Archaeoglobales	Archaeoglobaceae
361	?	0.000188679	0.000423351	-0.698277	C. porcellus	0.0380432	Chlorobi	Chlorobia	?	?
362	Micrococcus	0.000191122	0.000427648	0	H. sapiens	0.000153246	Actinobacteria	Actinobacteria (class)	Actinomycetales	Micrococcaceae
363	Candidatus Zinderia	0.000201335	0.00044926	-0.973569	C. porcellus	0.000102793	Proteobacteria	Betaproteobacteria	Burkholderiales	Oxalobacteraceae
364	?	0.000203495	0.000451592	0.287844	H. sapiens	0.00264332	Actinobacteria	Actinobacteria (class)	Actinomycetales	Frankiaceae
365	?	0.000203495	0.000451592	-0.695609	C. porcellus	0.0156783	Euryarchaeota	Methanomicrobia	Methanosarcinales	Methanosarcinaceae
366	?	0.000211307	0.000463845	-0.70407	C. porcellus	0.0293027	Chlorobi	Chlorobia	Chlorobiales	Chlorobiaceae
367	?	0.000211307	0.000463845	-0.69326	C. porcellus	0.00557581	Euryarchaeota	Methanomicrobia	Methanomicrobiales	?
368	?	0.000211307	0.000463845	-0.738443	C. porcellus	0.000758094	Euryarchaeota	Methanomicrobia	Methanomicrobiales	Methanocorpusculaceae
369	Borrelia	0.000211307	0.000463845	-0.759066	C. porcellus	0.0323641	Spirochaetes	Spirochaetes (class)	Spirochaetales	Spirochaetaceae
370	Thiobacillus	0.000219316	0.000478675	0.0820331	H. sapiens	0.00197191	Proteobacteria	Betaproteobacteria	Hydrogenophilales	Hydrogenophilaceae
371	?	0.0002194	0.000478675	-0.685064	C. porcellus	0.00936232	Spirochaetes	Spirochaetes (class)	Spirochaetales	Leptospiraceae
372	Pseudonocardia	0.000219836	0.000478675	0	H. sapiens	0.000177158	Actinobacteria	Actinobacteria (class)	Actinomycetales	Pseudonocardiaceae
373	Candidatus Phytoplasma	0.000227783	0.000494648	-0.820774	C. porcellus	0.00657765	Tenericutes	Mollicutes	Acholeplasmatales	Acholeplasmataceae
374	?	0.000245458	0.000531607	-0.656852	C. porcellus	0.00371209	Deferribacteres	Deferribacteres (class)	Deferribacterales	?
375	?	0.000254771	0.000550305	0.301655	H. sapiens	0.0201415	Deinococcus-Thermus	Deinococci	Deinococcales	Deinococcaceae
376	?	0.000264414	0.000569616	-0.746374	C. porcellus	0.000875776	Euryarchaeota	Thermoplasmata	Thermoplasmatales	Picrophilaceae
377	?	0.000274399	0.000589558	0.275923	H. sapiens	0.0389272	Proteobacteria	Alphaproteobacteria	Rhodobacterales	Rhodobacteraceae
378	?	0.000284736	0.000610149	-0.768228	C. porcellus	0.00294057	Fibrobacteres	Fibrobacteres (class)	Fibrobacterales	?
379	Conexibacter	0.000289419	0.00061692	0	H. sapiens	6.49195e-05	Actinobacteria	Actinobacteria (class)	Solirubrobacterales	Conexibacteraceae
380	Thermus	0.000289419	0.00061692	0	H. sapiens	4.97101e-05	Deinococcus-Thermus	Deinococci	Thermales	Thermaceae
381	?	0.000306515	0.000651645	0.149867	H. sapiens	0.00168968	Actinobacteria	Actinobacteria (class)	Actinomycetales	Streptosporangiaceae
382	Brachybacterium	0.000331267	0.000700591	0	H. sapiens	7.89647e-05	Actinobacteria	Actinobacteria (class)	Actinomycetales	Dermabacteraceae
383	Streptococcus	0.000331267	0.000700591	0	H. sapiens	8.74033e-05	Firmicutes	?	Lactobacillales	Streptococcaceae
384	?	0.000342124	0.000720182	0.386446	H. sapiens	0.0228376	Firmicutes	?	Lactobacillales	Enterococcaceae
385	Dinoroseobacter	0.000342309	0.000720182	-0.941673	C. porcellus	2.81356e-05	Proteobacteria	Alphaproteobacteria	Rhodobacterales	Rhodobacteraceae
386	?	0.000354609	0.000744127	-0.760965	C. porcellus	0.000253123	Proteobacteria	Gammaproteobacteria	Alteromonadales	Colwelliaceae
387	?	0.000367975	0.000770181	0.19646	H. sapiens	0.00343042	Actinobacteria	Actinobacteria (class)	Actinomycetales	Streptomycetaceae
388	Acidobacterium	0.000373193	0.000779089	-1	C. porcellus	1.96765e-05	Acidobacteria	Acidobacteria (class)	Acidobacteriales	Acidobacteriaceae
389	?	0.000381575	0.00079454	0.0953023	H. sapiens	0.00128648	Actinobacteria	Actinobacteria (class)	Actinomycetales	Catenulisporaceae
390	?	0.000395062	0.000820513	-0.839048	C. porcellus	0.000518475	Proteobacteria	Gammaproteobacteria	Cardiobacteriales	?
391	?	0.000409796	0.000847599	0.187655	H. sapiens	0.000135788	Actinobacteria	Actinobacteria (class)	Actinomycetales	Dermacoccaceae
392	?	0.000410196	0.000847599	-0.691284	C. porcellus	0.00317203	Proteobacteria	Gammaproteobacteria	Legionellales	Coxiellaceae
393	?	0.000425247	0.000874238	-0.667056	C. porcellus	0.0182627	Chlorobi	Chlorobia	Chlorobiales	?
394	?	0.000425247	0.000874238	-0.667333	C. porcellus	0.0204691	Euryarchaeota	Methanococci	Methanococcales	Methanococcaceae
395	?	0.000431894	0.00088342	0	H. sapiens	7.70295e-05	Actinobacteria	Actinobacteria (class)	Actinomycetales	Nakamurellaceae
396	Thiomonas	0.000431894	0.00088342	0	H. sapiens	7.01433e-05	Proteobacteria	Betaproteobacteria	Burkholderiales	?
397	Olsenella	0.000439141	0.000895979	-0.86091	C. porcellus	0.000488493	Actinobacteria	Actinobacteria (class)	Coriobacteriales	Coriobacteriaceae
398	?	0.000456908	0.000927557	-0.777519	C. porcellus	0.000351178	Crenarchaeota	Thermoprotei	Thermoproteales	?
399	?	0.000456908	0.000927557	-0.718618	C. porcellus	0.0151382	Firmicutes	Bacilli	Bacillales	Listeriaceae
400	?	0.000473551	0.00095894	0.188941	H. sapiens	0.0238823	Proteobacteria	Gammaproteobacteria	Chromatiales	Ectothiorhodospiraceae
401	?	0.000490758	0.000986373	-0.719396	C. porcellus	0.00224044	Planctomycetes	Planctomycetacia	?	?
402	Microbacterium	0.000491969	0.000986373	0	H. sapiens	0.000908703	Actinobacteria	Actinobacteria (class)	Actinomycetales	Microbacteriaceae
403	Kocuria	0.000491969	0.000986373	0	H. sapiens	3.57022e-05	Actinobacteria	Actinobacteria (class)	Actinomycetales	Micrococcaceae
404	?	0.000491969	0.000986373	0	H. sapiens	5.00314e-05	Chloroflexi	Thermomicrobia (class)	Thermomicrobiales	?
405	Comamonas	0.000508946	0.00101789	-0.923319	C. porcellus	2.58382e-05	Proteobacteria	Betaproteobacteria	Burkholderiales	Comamonadaceae
406	?	0.000521987	0.0010414	0.0353835	H. sapiens	0.000254201	Actinobacteria	Actinobacteria (class)	Actinomycetales	Intrasporangiaceae
407	?	0.000526935	0.00104612	0.167055	H. sapiens	0.000873063	Actinobacteria	Actinobacteria (class)	Actinomycetales	Pseudonocardiaceae
408	?	0.000526935	0.00104612	-0.743071	C. porcellus	0.00628267	Euryarchaeota	Thermoplasmata	?	?
409	?	0.000545941	0.00107857	-0.663468	C. porcellus	0.0415704	Firmicutes	Clostridia	Thermoanaerobacterales	Thermoanaerobacterales Family III. Incertae Sedis
410	?	0.000545941	0.00107857	-0.66703	C. porcellus	0.00772678	Proteobacteria	Gammaproteobacteria	Vibrionales	Vibrionaceae
411	Acidaminococcus	0.000553849	0.00109153	-0.993525	C. porcellus	0.00417644	Firmicutes	Negativicutes	Selenomonadales	Acidaminococcaceae
412	?	0.000565255	0.00110658	-0.825484	C. porcellus	0.00018065	Proteobacteria	Gammaproteobacteria	Alteromonadales	Idiomarinaceae
413	?	0.000565584	0.00110658	-0.632632	C. porcellus	0.0277778	Bacteroidetes	Cytophagia	?	?
414	?	0.000565584	0.00110658	0.232806	H. sapiens	0.0258659	Proteobacteria	Alphaproteobacteria	Rhizobiales	Methylobacteriaceae
415	?	0.000650927	0.00126743	0.379108	H. sapiens	2.05531	Firmicutes	Clostridia	?	?
416	?	0.000650927	0.00126743	-0.622393	C. porcellus	0.00826309	Proteobacteria	Gammaproteobacteria	Alteromonadales	?
417	?	0.00067406	0.00130619	0.362715	H. sapiens	0.00343071	Aquificae	Aquificae (class)	Aquificales	?
418	?	0.00067406	0.00130619	-0.615919	C. porcellus	0.0237148	Bacteroidetes	Flavobacteria	?	?
419	?	0.000722634	0.00139698	-0.652037	C. porcellus	0.0159483	Deferribacteres	Deferribacteres (class)	Deferribacterales	Deferribacteraceae
420	Deinococcus	0.000735158	0.0014178	0.0287917	H. sapiens	0.000352959	Deinococcus-Thermus	Deinococci	Deinococcales	Deinococcaceae
421	?	0.000748123	0.00143938	0.36841	H. sapiens	0.0150923	Firmicutes	Erysipelotrichi	?	?
422	?	0.000774444	0.00148298	-0.702522	C. porcellus	0.00117072	Euryarchaeota	Thermoplasmata	Thermoplasmatales	?
423	?	0.000774444	0.00148298	-0.709122	C. porcellus	0.00142012	Firmicutes	Clostridia	Halanaerobiales	Halanaerobiaceae
424	?	0.000829685	0.00158501	-0.716528	C. porcellus	0.00319268	Euryarchaeota	Archaeoglobi	Archaeoglobales	?
425	?	0.000858656	0.0016365	0.287284	H. sapiens	0.122221	Proteobacteria	Betaproteobacteria	Burkholderiales	Burkholderiaceae
426	?	0.000888562	0.00168952	-0.721027	C. porcellus	0.0132115	Proteobacteria	Deltaproteobacteria	Desulfuromonadales	?
427	?	0.000951293	0.00180034	-0.634173	C. porcellus	0.128976	Acidobacteria	?	?	?
428	Bifidobacterium	0.000951293	0.00180034	0.17407	H. sapiens	0.0760883	Actinobacteria	Actinobacteridae	Bifidobacteriales	Bifidobacteriaceae
429	Pseudomonas	0.00104733	0.00197747	-0.867557	C. porcellus	0.00024881	Proteobacteria	Gammaproteobacteria	Pseudomonadales	Pseudomonadaceae
430	?	0.00108924	0.00204706	0.277612	H. sapiens	0.000361282	Chloroflexi	Anaerolineae	Anaerolineales	?
431	?	0.00108924	0.00204706	-0.631118	C. porcellus	0.0174948	Firmicutes	Clostridia	Thermoanaerobacterales	?
432	?	0.0011265	0.00211219	-0.620251	C. porcellus	0.0143597	Bacteroidetes	Flavobacteria	Flavobacteriales	?
433	Rhodopseudomonas	0.00115864	0.00216744	-0.880913	C. porcellus	0.000110906	Proteobacteria	Alphaproteobacteria	Rhizobiales	Bradyrhizobiaceae
434	Intrasporangium	0.00117219	0.00218772	0	H. sapiens	0.000231051	Actinobacteria	Actinobacteria (class)	Actinomycetales	Intrasporangiaceae
435	?	0.00120459	0.00223789	0.261666	H. sapiens	0.0185059	Proteobacteria	Alphaproteobacteria	Rhizobiales	Hyphomicrobiaceae
436	?	0.00120459	0.00223789	-0.69537	C. porcellus	0.000740628	Proteobacteria	Deltaproteobacteria	Bdellovibrionales	?
437	?	0.00124549	0.00230857	-0.669668	C. porcellus	0.010916	Bacteroidetes	Cytophagia	Cytophagales	?
438	Ehrlichia	0.00128728	0.00237046	-0.774916	C. porcellus	0.00221698	Proteobacteria	Alphaproteobacteria	Rickettsiales	Anaplasmataceae
439	?	0.00128766	0.00237046	-0.662972	C. porcellus	0.0238084	Cyanobacteria	?	Chroococcales	?
440	Symbiobacterium	0.00128766	0.00237046	0.294138	H. sapiens	0.0021859	Firmicutes	Clostridia	Clostridiales	Clostridiales Family XVIII. Incertae Sedis
441	?	0.00137598	0.00252731	-0.754385	C. porcellus	0.0037464	Cyanobacteria	?	Prochlorales	?
442	?	0.001422	0.00259457	-0.839541	C. porcellus	0.000183687	Crenarchaeota	Thermoprotei	Thermoproteales	Thermoproteaceae
443	?	0.00142213	0.00259457	0.2482	H. sapiens	0.000236861	Thaumarchaeota	?	Cenarchaeales	?
444	Mycoplasma	0.00142221	0.00259457	-0.767869	C. porcellus	0.025402	Tenericutes	Mollicutes	Mycoplasmatales	Mycoplasmataceae
445	Verminephrobacter	0.00144229	0.00262529	-1	C. porcellus	3.35251e-05	Proteobacteria	Betaproteobacteria	Burkholderiales	Comamonadaceae
446	?	0.00146986	0.00266948	-0.664875	C. porcellus	0.0137481	Nitrospirae	?	?	?
447	?	0.00151898	0.00275252	-0.669695	C. porcellus	0.0228985	Cyanobacteria	?	Prochlorales	Prochlorococcaceae
448	?	0.0016628	0.00300639	0	H. sapiens	0.000229303	Chloroflexi	Thermomicrobia (class)	Sphaerobacterales	?
449	?	0.00167557	0.00302274	-0.651143	C. porcellus	0.00491674	Synergistetes	Synergistia	?	?
450	Thauera	0.00175928	0.00316671	0.20276	H. sapiens	0.00229958	Proteobacteria	Betaproteobacteria	Rhodocyclales	Rhodocyclaceae
451	?	0.00178807	0.00321138	-0.654601	C. porcellus	0.00784098	Thermotogae	Thermotogae (class)	Thermotogales	?
452	?	0.00184383	0.00330237	-0.854732	C. porcellus	0.000295319	Verrucomicrobia	Opitutae	Puniceicoccales	Puniceicoccaceae
453	?	0.00184688	0.00330237	-0.728245	C. porcellus	0.000534527	Cyanobacteria	?	Oscillatoriales	?
454	?	0.00190747	0.0034032	-0.689905	C. porcellus	0.0103801	Euryarchaeota	Archaeoglobi	?	?
455	?	0.00196988	0.00350682	-0.706448	C. porcellus	0.00300951	Bacteroidetes	Flavobacteria	Flavobacteriales	Cryomorphaceae
456	?	0.00197892	0.00351519	0	H. sapiens	0.000152835	Actinobacteria	Actinobacteria (class)	Acidimicrobiales	Acidimicrobiaceae
457	?	0.00203416	0.0036054	-0.737284	C. porcellus	0.00637955	Euryarchaeota	Thermococci	Thermococcales	?
458	?	0.00210035	0.00370651	-0.714576	C. porcellus	0.00241117	Euryarchaeota	Methanomicrobia	Methanomicrobiales	Methanomicrobiaceae
459	?	0.00210035	0.00370651	-0.610032	C. porcellus	0.0327651	Thermotogae	Thermotogae (class)	Thermotogales	Thermotogaceae
460	?	0.00223871	0.00394208	-0.715817	C. porcellus	0.000776568	Euryarchaeota	Thermoplasmata	Thermoplasmatales	Thermoplasmataceae
461	Natrialba	0.00232858	0.00409143	0	H. sapiens	2.80202e-05	Euryarchaeota	Halobacteria	Halobacteriales	Halobacteriaceae
462	?	0.00238538	0.00417312	0.3834	H. sapiens	0.126962	Proteobacteria	Deltaproteobacteria	Desulfovibrionales	Desulfovibrionaceae
463	Thioalkalivibrio	0.00238538	0.00417312	0.236695	H. sapiens	0.00157265	Proteobacteria	Gammaproteobacteria	Chromatiales	Ectothiorhodospiraceae
464	?	0.00246196	0.00428858	-0.701866	C. porcellus	0.00412161	Cyanobacteria	?	Nostocales	Nostocaceae
465	Methylobacterium	0.00246196	0.00428858	0.200069	H. sapiens	0.00304003	Proteobacteria	Alphaproteobacteria	Rhizobiales	Methylobacteriaceae
466	?	0.00254079	0.00441639	-0.595577	C. porcellus	0.0244384	Proteobacteria	Gammaproteobacteria	Pseudomonadales	Moraxellaceae
467	Nocardioides	0.00259796	0.00449646	0	H. sapiens	6.35971e-05	Actinobacteria	Actinobacteria (class)	Actinomycetales	Nocardioidaceae
468	Rhodomicrobium	0.00259796	0.00449646	0	H. sapiens	3.39133e-05	Proteobacteria	Alphaproteobacteria	Rhizobiales	Hyphomicrobiaceae
469	?	0.00262192	0.00452826	-0.674288	C. porcellus	0.00364276	Cyanobacteria	?	Nostocales	?
470	Achromobacter	0.00269278	0.00464075	-0.78834	C. porcellus	0.000347879	Proteobacteria	Betaproteobacteria	Burkholderiales	Alcaligenaceae
471	?	0.00270541	0.00465262	0.325396	H. sapiens	0.0761305	Proteobacteria	Betaproteobacteria	Burkholderiales	Comamonadaceae
472	?	0.00273364	0.0046912	0	H. sapiens	7.07524e-05	Gemmatimonadetes	Gemmatimonadetes (class)	Gemmatimonadales	?
473	?	0.00279133	0.00477998	-0.676652	C. porcellus	0.000735645	Proteobacteria	Gammaproteobacteria	Alteromonadales	Pseudoalteromonadaceae
474	Sinorhizobium	0.00279718	0.00477998	-0.859338	C. porcellus	0.000193553	Proteobacteria	Alphaproteobacteria	Rhizobiales	Rhizobiaceae
475	Rhodobacter	0.00306408	0.00519254	0.186727	H. sapiens	0.00223365	Proteobacteria	Alphaproteobacteria	Rhodobacterales	Rhodobacteraceae
476	?	0.00306424	0.00519254	-0.756808	C. porcellus	0.000446975	Firmicutes	Clostridia	Halanaerobiales	?
477	?	0.00306424	0.00519254	-0.731776	C. porcellus	0.00111467	Proteobacteria	Deltaproteobacteria	Desulfovibrionales	Desulfohalobiaceae
478	?	0.00306424	0.00519254	-0.667858	C. porcellus	0.00230659	Proteobacteria	Gammaproteobacteria	Oceanospirillales	?
479	?	0.00315969	0.00534311	-0.717013	C. porcellus	0.000202151	Actinobacteria	Actinobacteria (class)	Actinomycetales	Actinomycetaceae
480	Paracoccus	0.00322064	0.00543482	0	H. sapiens	2.5724e-05	Proteobacteria	Alphaproteobacteria	Rhodobacterales	Rhodobacteraceae
481	?	0.00330997	0.00557397	0.169444	H. sapiens	0.000591188	Gemmatimonadetes	?	?	?
482	?	0.00345664	0.00580048	-0.782217	C. porcellus	8.57206e-05	Euryarchaeota	Methanopyri	?	?
483	?	0.00346512	0.00580048	-0.703501	C. porcellus	0.000228257	Chloroflexi	Chloroflexi (class)	Herpetosiphonales	?
484	?	0.00346597	0.00580048	0.306463	H. sapiens	0.00895156	Firmicutes	?	Bacillales	Paenibacillaceae
485	?	0.00357362	0.00594005	-0.70005	C. porcellus	0.00230174	Euryarchaeota	Halobacteria	Halobacteriales	?
486	?	0.00357362	0.00594005	-0.596831	C. porcellus	0.0303172	Euryarchaeota	Methanococci	Methanococcales	Methanocaldococcaceae
487	?	0.0035787	0.00594005	0	H. sapiens	2.33931e-05	Actinobacteria	Actinobacteria (class)	Actinomycetales	Geodermatophilaceae
488	Sphingobium	0.0035787	0.00594005	0	H. sapiens	8.94086e-05	Proteobacteria	Alphaproteobacteria	Sphingomonadales	Sphingomonadaceae
489	Frankia	0.00418502	0.00693224	-1	C. porcellus	6.93451e-06	Actinobacteria	Actinobacteria (class)	Actinomycetales	Frankiaceae
490	Pseudoxanthomonas	0.00440134	0.00727568	0	H. sapiens	0.000105629	Proteobacteria	Gammaproteobacteria	Xanthomonadales	Xanthomonadaceae
491	Ralstonia	0.00441639	0.0072857	0.24509	H. sapiens	0.00344487	Proteobacteria	Betaproteobacteria	Burkholderiales	Burkholderiaceae
492	Salmonella	0.00452345	0.00744714	-0.945502	C. porcellus	0.000299834	Proteobacteria	Gammaproteobacteria	Enterobacteriales	Enterobacteriaceae
493	?	0.00465169	0.00764274	0.204968	H. sapiens	0.000176623	Crenarchaeota	Thermoprotei	Acidilobales	Acidilobaceae
494	Mesoplasma	0.00468812	0.00768701	-0.707772	C. porcellus	0.00658639	Tenericutes	Mollicutes	Entomoplasmatales	Entomoplasmataceae
495	Alicycliphilus	0.00482989	0.00790346	0.121071	H. sapiens	0.00450347	Proteobacteria	Betaproteobacteria	Burkholderiales	Comamonadaceae
496	Isoptericola	0.00487165	0.00795572	0	H. sapiens	0.000188359	Actinobacteria	Actinobacteria (class)	Actinomycetales	Promicromonosporaceae
497	?	0.00497531	0.00810865	-0.689936	C. porcellus	0.005038	Thaumarchaeota	?	?	?
498	?	0.00512466	0.0083353	-0.64048	C. porcellus	0.00190921	Chlamydiae	Chlamydiae (class)	Chlamydiales	Waddliaceae
499	?	0.0054356	0.00882331	0.294424	H. sapiens	0.0047174	Proteobacteria	Alphaproteobacteria	Rhizobiales	Beijerinckiaceae
500	Klebsiella	0.00567787	0.00919814	-0.964833	C. porcellus	0.0124008	Proteobacteria	Gammaproteobacteria	Enterobacteriales	Enterobacteriaceae
501	?	0.00584592	0.00945148	0.198577	H. sapiens	0.000269574	Deinococcus-Thermus	Deinococci	Deinococcales	Trueperaceae
502	?	0.00610906	0.00985724	-0.606763	C. porcellus	0.00972103	Proteobacteria	Alphaproteobacteria	Rhizobiales	Bartonellaceae
503	?	0.00628876	0.010127	0.317228	H. sapiens	0.0169599	Proteobacteria	Betaproteobacteria	Rhodocyclales	Rhodocyclaceae
504	?	0.0066625	0.0107076	0.342849	H. sapiens	0.0279537	Proteobacteria	Alphaproteobacteria	Rhizobiales	Phyllobacteriaceae
505	?	0.0070561	0.0113177	0.368227	H. sapiens	0.00607028	Firmicutes	Bacilli	Bacillales	Alicyclobacillaceae
506	Actinosynnema	0.00722138	0.0115599	0	H. sapiens	1.88013e-05	Actinobacteria	Actinobacteria (class)	Actinomycetales	Actinosynnemataceae
507	?	0.00747045	0.011935	-0.647656	C. porcellus	0.00793878	Fibrobacteres	Fibrobacteres (class)	?	?
508	?	0.0076857	0.0122067	-0.637545	C. porcellus	0.0192742	Firmicutes	Bacilli	Bacillales	Paenibacillaceae
509	?	0.0076857	0.0122067	-0.638788	C. porcellus	0.0886175	Firmicutes	Clostridia	Clostridiales	Clostridiales Family XI. Incertae Sedis
510	?	0.0076857	0.0122067	0.353231	H. sapiens	0.0144351	Proteobacteria	Alphaproteobacteria	Rhodospirillales	Rhodospirillaceae
511	?	0.00771938	0.0122362	0	H. sapiens	6.00883e-05	Actinobacteria	Actinobacteria (class)	Actinomycetales	Sanguibacteraceae
512	Salinibacter	0.0078703	0.0124511	-1	C. porcellus	1.64505e-05	Bacteroidetes	Sphingobacteria	Sphingobacteriales	Rhodothermaceae
513	?	0.00790649	0.0124839	-0.637076	C. porcellus	0.0538703	Proteobacteria	Epsilonproteobacteria	Campylobacterales	Campylobacteraceae
514	?	0.00794398	0.0125187	0	H. sapiens	1.35204e-05	Crenarchaeota	Thermoprotei	Acidilobales	?
515	Desulfovibrio	0.00813294	0.0127916	-0.887385	C. porcellus	0.026242	Proteobacteria	Deltaproteobacteria	Desulfovibrionales	Desulfovibrionaceae
516	Sphaerobacter	0.00844352	0.0132544	-1	C. porcellus	0.000108792	Chloroflexi	Thermomicrobia (class)	Sphaerobacterales	Sphaerobacteraceae
517	?	0.00884754	0.0138617	0.355342	H. sapiens	0.0230213	Proteobacteria	Alphaproteobacteria	Rhodospirillales	Acetobacteraceae
518	?	0.00909792	0.0142265	0.290371	H. sapiens	0.000561469	Actinobacteria	Actinomycetales	Corynebacterineae	Corynebacteriaceae
519	?	0.00988742	0.0154312	0.339536	H. sapiens	0.00306803	Proteobacteria	Gammaproteobacteria	Alteromonadales	Ferrimonadaceae
520	?	0.0101638	0.0158321	-0.650799	C. porcellus	0.0138625	Euryarchaeota	Thermococci	?	?
521	?	0.0104471	0.016211	-0.59656	C. porcellus	0.0239773	Firmicutes	Bacilli	Lactobacillales	Enterococcaceae
522	?	0.0104471	0.016211	-0.61009	C. porcellus	0.00696682	Proteobacteria	Deltaproteobacteria	Desulfobacterales	Desulfobulbaceae
523	?	0.0107374	0.0165979	0.341702	H. sapiens	0.000989212	Actinobacteria	Actinomycetales	?	?
524	?	0.0107374	0.0165979	0.35938	H. sapiens	0.00214046	Chloroflexi	Thermomicrobia (class)	Sphaerobacterales	Sphaerobacteraceae
525	?	0.0110348	0.0170252	0.348519	H. sapiens	0.00259525	Deinococcus-Thermus	Deinococci	Deinococcales	?
526	?	0.0113396	0.017462	-0.648441	C. porcellus	0.00925037	Euryarchaeota	Thermococci	Thermococcales	Thermococcaceae
527	?	0.0116517	0.0179087	-0.652766	C. porcellus	0.00378425	Dictyoglomi	Dictyoglomia	Dictyoglomales	Dictyoglomaceae
528	Bradyrhizobium	0.0119715	0.0183654	0.2013	H. sapiens	0.00172467	Proteobacteria	Alphaproteobacteria	Rhizobiales	Bradyrhizobiaceae
529	Oceanithermus	0.0121893	0.0186641	0.130113	H. sapiens	0.000934749	Deinococcus-Thermus	Deinococci	Thermales	Thermaceae
530	?	0.012299	0.0187966	-0.711488	C. porcellus	0.0975067	Verrucomicrobia	?	?	?
531	?	0.012978	0.019797	-0.61538	C. porcellus	0.0164207	Proteobacteria	Epsilonproteobacteria	Campylobacterales	Helicobacteraceae
532	?	0.0133298	0.0202953	-0.627308	C. porcellus	0.00127856	Proteobacteria	Alphaproteobacteria	Sphingomonadales	Erythrobacteraceae
533	?	0.0140586	0.0213649	0.302825	H. sapiens	0.20718	Firmicutes	Negativicutes	Selenomonadales	Acidaminococcaceae
534	?	0.014695	0.0222902	-0.869501	C. porcellus	7.30307e-05	Actinobacteria	Actinobacteria (class)	Actinomycetales	Jonesiaceae
535	Rhodospirillum	0.014822	0.0223996	0.303304	H. sapiens	0.000815193	Proteobacteria	Alphaproteobacteria	Rhodospirillales	Rhodospirillaceae
536	?	0.0148225	0.0223996	-0.702651	C. porcellus	0.00036376	Proteobacteria	Deltaproteobacteria	Desulfurellales	?
537	Prevotella	0.0152068	0.0229376	-0.87216	C. porcellus	0.0742533	Bacteroidetes	Bacteroidia	Bacteroidales	Prevotellaceae
538	?	0.0156226	0.0235211	-0.588726	C. porcellus	0.0040077	Fusobacteria	Fusobacteria (class)	Fusobacteriales	?
539	?	0.0160368	0.0240552	-0.649877	C. porcellus	0.00524235	Euryarchaeota	Halobacteria	Halobacteriales	Halobacteriaceae
540	?	0.0160368	0.0240552	-0.599569	C. porcellus	0.00522109	Euryarchaeota	Methanococci	Methanococcales	?
541	Meiothermus	0.0166198	0.0248836	-0.874526	C. porcellus	4.82984e-05	Deinococcus-Thermus	Deinococci	Thermales	Thermaceae
542	?	0.0168942	0.0252012	-0.62211	C. porcellus	0.0124193	Bacteroidetes	Flavobacteria	Flavobacteriales	Blattabacteriaceae
543	?	0.0168942	0.0252012	0.386709	H. sapiens	0.0158803	Crenarchaeota	Thermoprotei	Sulfolobales	Sulfolobaceae
544	Acidiphilium	0.0172714	0.0257165	0.112821	H. sapiens	0.000247257	Proteobacteria	Alphaproteobacteria	Rhodospirillales	Acetobacteraceae
545	?	0.0173377	0.025768	0.37167	H. sapiens	0.00583227	Deinococcus-Thermus	Deinococci	?	?
546	Butyrivibrio	0.0187303	0.0277867	-0.96266	C. porcellus	0.208396	Firmicutes	Clostridia	Clostridiales	Lachnospiraceae
547	?	0.0192158	0.0284548	-0.574381	C. porcellus	0.0434927	Proteobacteria	Epsilonproteobacteria	?	?
548	Shigella	0.0194922	0.0288115	0.0509681	H. sapiens	0.00100411	Proteobacteria	Gammaproteobacteria	Enterobacteriales	Enterobacteriaceae
549	?	0.0207387	0.0305981	0.411406	H. sapiens	0.102479	Actinobacteria	Actinobacteria (class)	Bifidobacteriales	Bifidobacteriaceae
550	?	0.0218116	0.0321225	-0.897279	C. porcellus	0.785912	Bacteroidetes	Bacteroidia	Bacteroidales	Prevotellaceae
551	Erysipelotrichaceae	0.0223658	0.032879	0.235491	H. sapiens	0.0317162	Firmicutes	?	Erysipelotrichi	Erysipelotrichales
552	Caulobacter	0.0226474	0.0332326	0.273653	H. sapiens	0.000545839	Proteobacteria	Alphaproteobacteria	Caulobacterales	Caulobacteraceae
553	Blautia	0.0228676	0.033495	NA	two.sided	0.000400287	Firmicutes	Clostridia	Clostridiales	?
554	?	0.0235113	0.0343757	0.390099	H. sapiens	0.00854564	Proteobacteria	Alphaproteobacteria	Caulobacterales	Caulobacteraceae
555	?	0.0241028	0.0351771	0.422996	H. sapiens	0.0225048	Proteobacteria	Alphaproteobacteria	Sphingomonadales	Sphingomonadaceae
556	?	0.0253248	0.036894	-0.573533	C. porcellus	0.0121648	Euryarchaeota	Halobacteria	?	?
557	?	0.0259554	0.0376775	-0.707352	C. porcellus	0.000360158	Verrucomicrobia	Opitutae	Puniceicoccales	?
558	?	0.0259556	0.0376775	-0.635086	C. porcellus	0.000276037	Proteobacteria	Alphaproteobacteria	Parvularculales	?
559	Rhizobium	0.0269914	0.039111	-0.691192	C. porcellus	0.000230486	Proteobacteria	Alphaproteobacteria	Rhizobiales	Rhizobiaceae
560	?	0.0279303	0.0403992	0.414021	H. sapiens	0.0991855	Proteobacteria	Alphaproteobacteria	Rhizobiales	Rhizobiaceae
561	Halorhodospira	0.0286286	0.0413354	0	H. sapiens	0.000253057	Proteobacteria	Gammaproteobacteria	Chromatiales	Ectothiorhodospiraceae
562	Kineococcus	0.0291071	0.0419515	NA	two.sided	2.53246e-05	Actinobacteria	Actinobacteria (class)	Actinomycetales	Kineosporiaceae
563	Megamonas	0.0296384	0.0426413	0	H. sapiens	0.0240215	Firmicutes	Negativicutes	Selenomonadales	Veillonellaceae
564	?	0.0300331	0.0429802	-0.615916	C. porcellus	0.00738414	Proteobacteria	Deltaproteobacteria	Desulfuromonadales	Pelobacteraceae
565	?	0.0300331	0.0429802	-0.602181	C. porcellus	0.0318861	Proteobacteria	Gammaproteobacteria	Pasteurellales	Pasteurellaceae
566	?	0.0300331	0.0429802	-0.576865	C. porcellus	0.013741	Thermotogae	Thermotogae (class)	?	?
567	?	0.0303232	0.0433189	-0.817739	C. porcellus	0.000350278	Tenericutes	Mollicutes	Entomoplasmatales	?
568	Geodermatophilus	0.030996	0.0442021	-1	C. porcellus	5.53247e-05	Actinobacteria	Actinobacteria (class)	Actinomycetales	Geodermatophilaceae
569	Saccharopolyspora	0.0314859	0.0448217	NA	two.sided	0.00011021	Actinobacteria	Actinobacteria (class)	Actinomycetales	Pseudonocardiaceae
570	?	0.0338404	0.0480047	-0.655791	C. porcellus	0.000477712	Actinobacteria	Actinobacteria (class)	Actinomycetales	Glycomycetaceae
571	?	0.0338404	0.0480047	-0.558556	C. porcellus	0.438946	Firmicutes	Bacilli	?	?
572	Azorhizobium	0.0346494	0.0490665	0.189809	H. sapiens	0.00172779	Proteobacteria	Alphaproteobacteria	Rhizobiales	Xanthobacteraceae
573	Phenylobacterium	0.035475	0.0501479	0.329027	H. sapiens	0.00129808	Proteobacteria	Alphaproteobacteria	Caulobacterales	Caulobacteraceae
574	Truepera	0.0367434	0.0518504	NA	two.sided	6.66717e-06	Deinococcus-Thermus	Deinococci	Deinococcales	Trueperaceae
575	?	0.0371765	0.0523703	0.383052	H. sapiens	0.00888056	Firmicutes	Erysipelotrichi	Erysipelotrichales	?
576	Gluconacetobacter	0.0374807	0.0527009	-0.79555	C. porcellus	6.00294e-05	Proteobacteria	Alphaproteobacteria	Rhodospirillales	Acetobacteraceae
577	?	0.0375413	0.0527009	0.277848	H. sapiens	0.000140787	Euryarchaeota	Methanopyri	Methanopyrales	Methanopyraceae
578	Cellulomonas	0.0396407	0.0555518	NA	two.sided	1.2822e-05	Actinobacteria	Actinobacteria (class)	Actinomycetales	Cellulomonadaceae
579	?	0.0398587	0.0557609	0.404302	H. sapiens	0.0362889	Proteobacteria	Betaproteobacteria	Burkholderiales	?
580	?	0.0417367	0.0582874	-0.636369	C. porcellus	0.00171023	Firmicutes	Clostridia	Halanaerobiales	Halobacteroidaceae
581	?	0.0427034	0.0593677	-0.605982	C. porcellus	0.0122507	Chlamydiae	Chlamydiae (class)	Chlamydiales	?
582	?	0.0427034	0.0593677	0.391878	H. sapiens	0.0110887	Proteobacteria	Alphaproteobacteria	Rhodospirillales	?
583	Stackebrandtia	0.0427301	0.0593677	NA	two.sided	3.28279e-05	Actinobacteria	Actinobacteria (class)	Actinomycetales	Glycomycetaceae
584	Chromobacterium	0.0436835	0.0604925	0.222367	H. sapiens	0.000364137	Proteobacteria	Betaproteobacteria	Neisseriales	Neisseriaceae
585	?	0.043689	0.0604925	0.410716	H. sapiens	0.00806259	Proteobacteria	Alphaproteobacteria	Rhodobacterales	?
586	Parvibaculum	0.0439708	0.0607788	-0.842194	C. porcellus	5.39124e-05	Proteobacteria	Alphaproteobacteria	Rhizobiales	Phyllobacteriaceae
587	?	0.0446937	0.0616728	-0.649825	C. porcellus	0.000993232	Verrucomicrobia	?	Methylacidiphilales	Methylacidiphilaceae
588	?	0.0457179	0.0629787	-0.646095	C. porcellus	0.00258538	Firmicutes	Clostridia	Thermoanaerobacterales	Thermodesulfobiaceae
589	Bordetella	0.0467589	0.0643034	-0.707968	C. porcellus	0.000394518	Proteobacteria	Betaproteobacteria	Burkholderiales	Alcaligenaceae
590	Halopiger	0.0495271	0.0679948	NA	two.sided	1.3833e-05	Euryarchaeota	Halobacteria	Halobacteriales	Halobacteriaceae
