# Supplementary material for: A comparative analysis of the intestinal metagenomes present in guinea pigs (Cavia porcellus) and humans (Homo sapiens)
Source: BMC Genomics. 2012 Sep 28;13:514. doi: 10.1186/1471-2164-13-514 (PMC3472315; doi:10.1186/1471-2164-13-514)
Supplement: Additional file 5 — Table S2. Significant functional differences (q < 0.1) between guinea pig and human gut microbiome. These were summarized in five Worksheets: COG categories, KEGG module subsubcategories, SEED categories, SEED families and MetaCyc. [file 1471-2164-13-514-S5.xlsx]

## Sheet: COG
Rank	COG category	p-value	q-value	Abundance in C. porcellus	FeatureSum (%)
1	W	2.2949e-06	2.92273e-05	less	0.039885
2	P	2.76691e-06	2.92273e-05	less	4.36441	Inorganic ion transport and metabolism
3	M	3.65342e-06	2.92273e-05	greater	7.54088	Cell wall/membrane/envelop biogenesis
4	G	5.76542e-06	3.15735e-05	less	9.79915	Carbohydrate metabolism and transport
5	C	6.59979e-06	3.15735e-05	less	5.06224	Energy production and conversion
6	E	7.89338e-06	3.15735e-05	less	7.43856	Amino Acid metabolis and transport
7	U	1.02973e-05	3.53051e-05	less	1.92913	Intracellular trafficing and secretion
8	I	3.86863e-05	0.000107514	less	2.11146	Lipid metabolism
9	Z	4.03176e-05	0.000107514	less	0.0613976	Cytoskeleton
10	R	0.000101783	0.000244279	greater	11.6417	General Functional Prediction only
11	F	0.000123729	0.000269954	less	2.83266	Nucleotide metabolism and transport
12	H	0.000367975	0.000735951	less	3.07922	Coenzyme metabolis
13	A	0.000585884	0.00108163	greater	0.00177021	RNA processing and modification
14	J	0.00133114	0.00228196	less	6.23993	Tranlsation
15	K	0.0016218	0.00259487	less	5.62763	Transcription
16	O	0.00346597	0.00519895	greater	3.08287	Post-translational modification, protein turnover, chaperone functions
17	B	0.0070561	0.00996155	greater	0.00408345	Chromatin Structure and dynamics
18	L	0.00884754	0.0117967	greater	10.6025	Replication and repair
19	T	0.0104471	0.0131964	less	6.22883	Signal Transduction
20	V	0.0148225	0.017787	less	4.12256
21	S	0.043689	0.0499303	less	5.59049	Function Unknown

## Sheet: Module_subsubcat
Rank	KEGG Module subsubcategory	p-value	q-value	Direction C. porcellus / H. sapiens	Abundance in C. porcellus	FeatureSum (%)
1	Phenylpropanoids	5.03018e-10	2.01207e-08	-1	greater	0.000896281
2	Central carbohydrate metabolism	2.2949e-06	2.31898e-05	0.433834	less	4.30423
3	Fatty acid metabolism	2.76691e-06	2.31898e-05	0.420675	less	10.7014
4	Photosynthesis and carbon fixation	2.76691e-06	2.31898e-05	0.319328	less	0.83665
5	Sterol metabolism	2.89873e-06	2.31898e-05	0.292527	less	0.230939
6	Metallic cation, iron-siderophore	4.00525e-06	2.39607e-05	0.435114	less	2.05556
7	Mineral and organic ion transport	4.19313e-06	2.39607e-05	-0.608794	greater	0.398781
8	Terpenoids	5.51048e-06	2.4491e-05	0.282349	less	2.45595
9	Flavonoids	5.51048e-06	2.4491e-05	0.249599	less	0.109348
10	Other carbohydrate metabolism	9.85317e-06	3.94127e-05	0.460901	less	2.39666
11	Glycerophospholipid metabolism	1.66287e-05	6.04682e-05	0.42482	less	10.096
12	Translation	2.24349e-05	7.47829e-05	0.41866	less	0.367356
13	Glycosaminoglycan metabolism	3.41598e-05	0.000105107	-0.657177	greater	0.20318
14	Monosaccharide transport system	4.95017e-05	0.000137499	0.451658	less	1.0697
15	Pyrimidine metabolism	5.15623e-05	0.000137499	-0.559674	greater	0.403238
16	Alanine, aspartate and glutamate metabolism	0.000168343	0.000396101	0.465858	less	6.9493
17	Branched-chain amino acid metabolism	0.000168343	0.000396101	0.454107	less	1.48338
18	Glycerolipid matabolism	0.000342124	0.000760276	0.260622	less	0.065802
19	Sphingolipid metabolism	0.000473551	0.000996949	0.448313	less	1.76138
20	Oligosaccharide and polyol transport	0.000722634	0.00144527	0.460135	less	3.63198
21	Cofactors and vitamins	0.00116494	0.00221894	0.423467	less	7.90698
22	Histidine metabolism	0.00146986	0.00267248	0.417072	less	0.36753
23	Alkaloids	0.00254079	0.00441876	0.186498	less	0.00500662
24	Other amino acid metabolism	0.00884754	0.0147459	0.477996	less	4.83049
25	Glycoprotein metabolism	0.012978	0.0207648	0.435836	less	0.124166
26	Lipopolysaccharide metabolism	0.0259556	0.0399317	-0.51445	greater	1.12554
27	ATP synthesis	0.0286167	0.0423951	0.424474	less	0.540703

## Sheet: SEED_Category
Rank	Feature name	p-value	q-value	Abundance in C. porcellus	FeatureSum (%)
1	Phosphorus Metabolism	2.40508e-06	4.24312e-05	less	1.30724
2	Nitrogen Metabolism	3.65342e-06	4.24312e-05	less	1.20095
3	Carbohydrates	4.38943e-06	4.24312e-05	less	12.1081
4	Amino Acids and Derivatives	1.39864e-05	0.000101401	less	6.30564
5	Membrane Transport	2.5474e-05	0.000140238	less	2.77082
6	Protein Metabolism	3.14267e-05	0.000140238	less	8.35938
7	Nucleosides and Nucleotides	3.56096e-05	0.000140238	less	3.00754
8	Respiration	3.86863e-05	0.000140238	less	3.16912
9	Secondary Metabolism	5.59298e-05	0.000180218	less	0.411699
10	Plasmids	0.000138963	0.000402993	less	0.293582
11	Metabolism of Aromatic Compounds	0.000211307	0.000557082	less	0.981504
12	Sulfur Metabolism	0.000295438	0.000713974	less	1.60168
13	Cofactors, Vitamins, Prosthetic Groups, Pigments	0.000473551	0.00105342	less	4.40988
14	Fatty Acids, Lipids, and Isoprenoids	0.000508546	0.00105342	less	1.69676
15	Cell Wall and Capsule	0.000545941	0.00105549	greater	5.72061
16	Stress Response	0.00146986	0.00266412	less	3.47755
17	DNA Metabolism	0.00628876	0.0107279	greater	5.59144
18	Potassium metabolism	0.00726062	0.0116977	greater	0.727798
19	RNA Metabolism	0.0457179	0.06978	less	4.1162

## Sheet: SEED_Family
Rank	SEED family	p-value	q-value	Abundance in C. porcellus	FeatureSum (%)	SEED Category
1	Signal transduction in Eukaryotes	2.25619e-06	4.21165e-05	greater	0.000951029	Regulation and Cell signaling
2	Organic acids	2.2949e-06	4.21165e-05	less	0.482979	Carbohydrates
3	Sodium Ion-Coupled Energetics	2.2949e-06	4.21165e-05	less	0.118766	Respiration
4	Tricarboxylate transport	2.2949e-06	4.21165e-05	less	0.0104393	Membrane Transport
5	Regulation of virulence	2.52032e-06	4.21165e-05	greater	0.185483	Virulence
6	Proteolytic pathway	2.52032e-06	4.21165e-05	greater	0.0587227	Regulation and Cell signaling
7	Triacylglycerols	2.52032e-06	4.21165e-05	greater	0.144002	Fatty Acids, Lipids, and Isoprenoids
8	Phage family-specific subsystems	2.52032e-06	4.21165e-05	greater	0.320393	Phages, Prophages, Transposable elements
9	ABC transporters	3.03656e-06	4.21165e-05	less	0.727621	Membrane Transport
10	Gram-Positive cell wall components	3.03656e-06	4.21165e-05	greater	0.883337	Cell Wall and Capsule
11	Biosynthesis of galactoglycans and related lipopolysacharides	3.18067e-06	4.21165e-05	greater	0.817605	Clustering-based subsystems
12	Acid stress	3.33132e-06	4.21165e-05	less	0.192457	Stress Response
13	Cytochrome biogenesis	3.33132e-06	4.21165e-05	greater	0.324862	Clustering-based subsystems
14	Proline and 4-hydroxyproline	4.19313e-06	4.21165e-05	less	0.562484	Amino Acids and Derivatives
15	Hypothetical lipase related to Phosphatidate metabolism	4.19313e-06	4.21165e-05	greater	0.151497	Clustering-based subsystems
16	ATP synthases	4.19313e-06	4.21165e-05	less	0.636865	Respiration
17	Tricarboxylate transporter	4.38943e-06	4.21165e-05	less	0.00730724	Clustering-based subsystems
18	Arginine; urea cycle, polyamines	4.59452e-06	4.21165e-05	less	1.54206	Amino Acids and Derivatives
19	Pathogenicity islands	5.51048e-06	4.7322e-05	less	0.153895	Virulence
20	proteosome related	6.03164e-06	4.7322e-05	greater	0.0925891	Clustering-based subsystems
21	recX and regulatory cluster	6.3096e-06	4.7322e-05	less	0.0450645	Clustering-based subsystems
22	Central carbohydrate metabolism	6.3096e-06	4.7322e-05	less	2.69211	Carbohydrates
23	Sugar alcohols	6.90272e-06	4.95195e-05	less	1.22166	Carbohydrates
24	DNA polymerase III epsilon cluster	7.21892e-06	4.96301e-05	greater	0.217855	Clustering-based subsystems
25	NAD and NADP	8.2528e-06	5.44685e-05	less	0.735883	Cofactors, Vitamins, Prosthetic Groups, Pigments
26	Proteasome related clusters	1.02945e-05	6.39726e-05	greater	0.000455894	Clustering-based subsystems
27	Putrescine/GABA utilization cluster-temporal,to add to SSs	1.07606e-05	6.39726e-05	less	0.115014	Clustering-based subsystems
28	Iron transport	1.12437e-05	6.39726e-05	less	0.0307127	Membrane Transport
29	Lipid-derived mediators	1.12437e-05	6.39726e-05	greater	0.0114107	Secondary Metabolism
30	Folate and pterines	1.28203e-05	6.82373e-05	less	1.6952	Cofactors, Vitamins, Prosthetic Groups, Pigments
31	Alanine, serine, and glycine	1.28203e-05	6.82373e-05	less	0.683773	Amino Acids and Derivatives
32	One-carbon Metabolism	1.46066e-05	7.53154e-05	less	0.936967	Carbohydrates
33	Fermentation	1.52531e-05	7.62654e-05	less	0.54154	Carbohydrates
34	Pyruvate kinase associated cluster	1.73602e-05	8.42478e-05	less	0.0275908	Clustering-based subsystems
35	Metabolism of central aromatic intermediates	1.8916e-05	8.91752e-05	less	0.55115	Metabolism of Aromatic Compounds
36	Coenzyme B	2.15009e-05	9.85458e-05	less	0.0602821	Cofactors, Vitamins, Prosthetic Groups, Pigments
37	Hypothetical in Lysine biosynthetic cluster	2.24349e-05	0.000100047	less	0.203227	Clustering-based subsystems
38	Monosaccharides	2.5474e-05	0.000107775	less	4.23097	Carbohydrates
39	Di- and oligosaccharides	2.5474e-05	0.000107775	less	3.9036	Carbohydrates
40	Pyridoxine	2.89023e-05	0.000119222	less	0.308468	Cofactors, Vitamins, Prosthetic Groups, Pigments
41	General transport systems	3.01394e-05	0.000121293	greater	0.210142	Membrane Transport
42	Shiga toxin cluster	3.27662e-05	0.00012253	greater	0.195677	Clustering-based subsystems
43	Lysine, threonine, methionine, and cysteine	3.27662e-05	0.00012253	less	2.79442	Clustering-based subsystems
44	Control of Macromolecuar Synthesis	3.27662e-05	0.00012253	greater	0.602379	Cell Division and Cell Cycle
45	Biotin	3.41598e-05	0.00012253	greater	0.435738	Cofactors, Vitamins, Prosthetic Groups, Pigments
46	Electron transport and photophosphorylation	3.41598e-05	0.00012253	less	0.00228231	Photosynthesis
47	Branched-chain amino acids	3.56096e-05	0.000125012	less	0.592617	Amino Acids and Derivatives
48	Capsular and extracellular polysacchrides	3.86863e-05	0.00013027	greater	2.26564	Cell Wall and Capsule
49	Translation	3.86863e-05	0.00013027	greater	0.258792	Clustering-based subsystems
50	Fatty acids	4.56124e-05	0.000150521	less	0.725786	Fatty Acids, Lipids, and Isoprenoids
51	Social motility and nonflagellar swimming in bacteria	5.3704e-05	0.000173748	greater	0.131859	Motility and Chemotaxis
52	Clustering-based subsystems	5.82428e-05	0.000184809	less	0.659179	Clustering-based subsystems
53	Toxins and superantigens	6.06461e-05	0.000185308	greater	0.126271	Virulence
54	Purines	6.06461e-05	0.000185308	less	1.43021	Nucleosides and Nucleotides
55	Anaerobic degradation of aromatic compounds	6.31432e-05	0.00018943	greater	0.112332	Metabolism of Aromatic Compounds
56	Aromatic amino acids and derivatives	7.41386e-05	0.000218444	less	0.954629	Amino Acids and Derivatives
57	Membrane-bound hydrogenase	8.0293e-05	0.000232427	greater	0.0313069	Clustering-based subsystems
58	Fatty acid metabolic cluster	9.78593e-05	0.000278393	greater	0.0885603	Clustering-based subsystems
59	Sugar Phosphotransferase Systems, PTS	0.000119011	0.000332827	less	0.191934	Membrane Transport
60	Glycoside hydrolases	0.000128623	0.000353713	less	0.0459191	Carbohydrates
61	Protein biosynthesis	0.000150082	0.000405961	less	5.27087	Protein Metabolism
62	Lysine Biosynthesis	0.000195955	0.000521494	less	0.0225188	Clustering-based subsystems
63	Oxidative stress	0.000264414	0.000692514	less	1.57831	Stress Response
64	Uni- Sym- and Antiporters	0.00031798	0.000819791	greater	0.0199414	Membrane Transport
65	CO2 fixation	0.00035483	0.000900721	less	0.849034	Carbohydrates
66	Protein processing and modification	0.000410196	0.00102549	less	1.80668	Protein Metabolism
67	Pyrimidines	0.000425247	0.00104725	less	1.12427	Nucleosides and Nucleotides
68	Glutamine, glutamate, aspartate, asparagine; ammonia assimilation	0.000490758	0.00119081	less	0.713892	Amino Acids and Derivatives
69	Plasmid transfer	0.000526935	0.00126006	less	0.267258	Plasmids
70	Transcription	0.000748123	0.00176343	less	1.27953	RNA Metabolism
71	Ribosomal Protein L28P relates to a set of uncharacterized proteins	0.000984174	0.0022554	greater	0.345043	Clustering-based subsystems
72	Probably Ybbk-related hypothetical membrane proteins	0.000984174	0.0022554	greater	0.0639966	Clustering-based subsystems
73	TldD cluster	0.00101811	0.0023012	less	0.0858764	Clustering-based subsystems
74	Putative Isoquinoline 1-oxidoreductase subunit	0.00108924	0.00242871	less	0.0141587	Clustering-based subsystems
75	Type III secretion system, extended	0.00124549	0.00274007	less	0.00824515	Clustering-based subsystems
76	Aminosugars	0.00128766	0.00279557	less	2.03315	Carbohydrates
77	Phospholipids	0.0016218	0.00347528	less	0.664835	Fatty Acids, Lipids, and Isoprenoids
78	Quorum sensing and biofilm formation	0.00173098	0.00366168	less	0.132916	Virulence
79	Clusterbased DNA processing	0.00184688	0.00385741	less	0.197033	DNA Metabolism
80	Detection	0.00262192	0.00540771	less	0.182436	Virulence
81	Gram-Negative cell wall components	0.00297067	0.00605137	greater	2.31545	Cell Wall and Capsule
82	Quinone cofactors	0.00403533	0.00811987	greater	0.495387	Cofactors, Vitamins, Prosthetic Groups, Pigments
83	Nucleotidyl-phosphate metabolic cluster	0.00455055	0.00893858	greater	0.194639	Clustering-based subsystems
84	Putative GGDEF domain protein related to agglutinin secretion	0.00455055	0.00893858	less	0.235714	Clustering-based subsystems
85	Electron accepting reactions	0.00527806	0.0102457	less	0.798722	Respiration
86	Ribosome-related cluster	0.00559736	0.0107391	less	0.114596	Clustering-based subsystems
87	Probably organic hydroperoxide resistance related hypothetical protein	0.00610906	0.0115861	less	0.00963524	Clustering-based subsystems
88	Two related proteases	0.0066625	0.0124922	less	0.210367	Clustering-based subsystems
89	Detoxification	0.00884754	0.0164028	less	0.556029	Stress Response
90	SecY2-SecA2 specialized system	0.00909792	0.0166795	less	0.113462	Membrane Transport
91	Related to Menaquinone-cytochrome C reductase	0.00957953	0.0173695	less	5.1268e-05	Clustering-based subsystems
92	Fimbriae of the Chaperone/Usher Assembly Pathway	0.0104436	0.0187304	less	0.00462264	Virulence
93	Plant Alkaloids	0.0107251	0.0190284	greater	0.00121652	Secondary Metabolism
94	Iron Scavenging Mechanisms	0.0116517	0.0202372	less	2.33363	Virulence
95	Protein folding	0.0116517	0.0202372	greater	0.786823	Protein Metabolism
96	CRISPRs and associated hypotheticals	0.0119715	0.020576	less	0.051666	Clustering-based subsystems
97	Reverse electron transport	0.0126345	0.0212723	greater	0.113001	Respiration
98	Carbohydrates	0.0126345	0.0212723	greater	0.364908	Clustering-based subsystems
99	Sulfatases and sulfatase modifying factor 1 (and a hypothetical)	0.0140586	0.0234311	less	0.0796862	Clustering-based subsystems
100	DNA recombination	0.0144361	0.0238196	less	0.172319	DNA Metabolism
101	Catabolism of an unknown compound	0.0168942	0.0275994	less	0.062992	Clustering-based subsystems
102	Probably GTP or GMP signaling related	0.0192158	0.0310843	greater	0.243826	Clustering-based subsystems
103	Resistance to antibiotics and toxic compounds	0.0202198	0.0323909	less	4.78	Virulence
104	DNA repair	0.0241028	0.0382401	greater	3.04778	DNA Metabolism
105	Tetrapyrroles	0.0330475	0.0514419	less	1.43753	Cofactors, Vitamins, Prosthetic Groups, Pigments
106	Cell wall of Mycobacteria	0.0330475	0.0514419	less	0.101335	Cell Wall and Capsule
107	Inorganic sulfur assimilation	0.0346494	0.0534314	less	0.337353	Sulfur Metabolism
108	Carotenoid biosynthesis	0.035475	0.0541979	less	0.0689464	Clustering-based subsystems
109	Probably Pyrimidine biosynthesis-related	0.0427034	0.0646428	greater	0.02814	Clustering-based subsystems
110	Peripheral pathways for catabolism of aromatic compounds	0.0457179	0.0673523	less	0.53115	Metabolism of Aromatic Compounds
111	Molybdopterin oxidoreductase	0.0457179	0.0673523	greater	0.00164488	Clustering-based subsystems
112	Secretion	0.0457179	0.0673523	greater	0.790736	Protein Metabolism

## Sheet: Metacyc
Rank	Feature name	p-value	q-value	Abundance in C. porcellus	FeatureSum (%)
1	fermentation	2.2949e-06	3.22491e-05	less	2.27871
2	c1-compounds	2.76691e-06	3.22491e-05	less	2.54072
3	noncarbon-nutrients	3.82546e-06	3.22491e-05	less	2.36937
4	carbohydrates-degradation	3.82546e-06	3.22491e-05	less	5.12421
5	carboxylates-deg	3.82546e-06	3.22491e-05	less	1.12228
6	nucleo-deg	4.80878e-06	3.22491e-05	less	1.35471
7	alcohol-degradation	5.51048e-06	3.22491e-05	less	0.645342
8	pentose-phosphate-cycle	5.76542e-06	3.22491e-05	less	0.230335
9	hormone-deg	6.3096e-06	3.22491e-05	less	0.0592194
10	chlorinated-compounds-deg	9.01913e-06	4.1488e-05	less	0.162466
11	secondary-metabolite-degradation	1.81222e-05	7.25112e-05	less	3.4139
12	respiration	1.8916e-05	7.25112e-05	less	1.18946
13	polyamine-biosynthesis	2.77135e-05	9.80633e-05	less	1.50408
14	amine-deg	3.01394e-05	9.90295e-05	less	0.844093
15	protein-degradation	5.15623e-05	0.000158124	less	0.0240554
16	cell-structure-biosynthesis	6.57374e-05	0.000188995	greater	5.71582
17	amino-acid-degradation	7.12314e-05	0.000192744	less	3.6809
18	methanogenesis	8.0293e-05	0.000205193	greater	0.094213
19	glycolysis-variants	9.04368e-05	0.000216382	less	1.00877
20	photosynthesis	9.40789e-05	0.000216382	less	1.45679
21	amino-acid-biosynthesis	0.000195955	0.000429236	less	12.479
22	other-energy	0.000274399	0.000573743	less	0.0499166
23	arsenate-detoxification	0.000526935	0.00105387	less	0.129157
24	tca-variants	0.0011265	0.00215913	less	1.06156
25	metabolic-regulators	0.00124549	0.00229169	greater	0.960371
26	chemoautotrophic-energy-metabolism	0.00203416	0.00359889	greater	0.0709945
27	other-biosynthesis	0.00306424	0.00522055	less	0.0912448
28	electron-transfer	0.00726062	0.0119282	greater	0.41961
29	nucleotide-biosynthesis	0.0076857	0.0121233	less	7.85201
30	carbohydrates-biosynthesis	0.00790649	0.0121233	greater	8.04071
31	acid-resistance	0.0164606	0.0244254	less	0.0789021
32	lipid-biosynthesis	0.0197122	0.0283363	less	3.67609
33	cofactor-biosynthesis	0.0247073	0.0344404	less	12.7332
34	fatty-acid-and-lipid-degradation	0.0346494	0.0468786	greater	0.576062
