# Supplementary material for: A comparative analysis of the intestinal metagenomes present in guinea pigs (Cavia porcellus) and humans (Homo sapiens)
Source: BMC Genomics. 2012 Sep 28;13:514. doi: 10.1186/1471-2164-13-514 (PMC3472315; doi:10.1186/1471-2164-13-514)
Supplement: Additional file 6 — Table S3. Assembly statistics for the 8 guinea pig metagenomes, each based on samples from 7 or 8 individual animals. ‘Matched Reads’ designates the number of reads that could be matched to the non-redundant contig set. These were used for subsequent results on functional or phylogenetic characteristics. [file 1471-2164-13-514-S6.xlsx]

## Sheet: Sheet1
	07_22_CONTROL	07_22_INULIN	07_22_PECTIN	08_07_CONTROL	08_07_GOS	08_07_XOS	08_19_CONTROL	O8_19_POLYDEXT
Number of contigs	60839	54880	37134	49925	45184	40747	54186	65311
N50	2158	1723	1576	2031	1542	1790	2588	1760
Longest contig	56096	47410	51140	60095	61059	46447	80377	53114
Matched Reads	14161416	9356149	3832870	10336075	7965471	8432237	14264161	12866400
